# Supplementary material for: Chd8 regulates X chromosome inactivation in mouse through fine-tuning control of Xist expression
Source: Commun Biol. 2021 Apr 15;4:485. doi: 10.1038/s42003-021-01945-1 (PMC8050208; doi:10.1038/s42003-021-01945-1)
Supplement: Supplementary file 4 — Supplementary Data 1 [file 42003_2021_1945_MOESM4_ESM.xlsx]

## Sheet: siRNA
Supplementary Data 1: siRNA-mediated Chd8 KD, table of significantly deregulated genes. Gene names and relevant stats are shown
	baseMean	log2FoldChange	lfcSE	stat	pvalue	padj	Gene
ENSMUSG00000053754	7585.23	-1.00545	0.158379	-6.34839	2.17585e-10	7.48841e-07	Chd8
ENSMUSG00000028546	146.275	1.04762	0.190423	5.50151	3.76549e-08	6.47966e-05	Elavl4
ENSMUSG00000079428	96.8543	1.02644	0.244877	4.19165	2.76935e-05	0.00972552	Tceal7
ENSMUSG00000056598	184.666	1.15655	0.278748	4.1491	3.33778e-05	0.0110455	Drc3
ENSMUSG00000001948	51.0504	1.00533	0.25749	3.90435	9.44795e-05	0.0239618	Spa17
ENSMUSG00000064369	41.0259	-1.47907	0.379335	-3.8991	9.65499e-05	0.0240787	ENSMUSG00000064369
ENSMUSG00000059305	21.3912	1.16452	0.302407	3.85082	0.000117722	0.027096	Vpreb1
ENSMUSG00000102145	22.9375	-3.05901	0.799935	-3.82407	0.000131267	0.0282355	ENSMUSG00000102145
ENSMUSG00000100755	85.1162	-2.71891	0.719829	-3.77716	0.000158624	0.0328869	ENSMUSG00000100755
ENSMUSG00000033467	518.227	1.05783	0.281547	3.75721	0.000171818	0.0343796	Crlf2
ENSMUSG00000029522	918.454	-1.16389	0.314117	-3.70528	0.00021116	0.0386557	Pla2g1b
