# Supplementary material for: Chd8 regulates X chromosome inactivation in mouse through fine-tuning control of Xist expression
Source: Commun Biol. 2021 Apr 15;4:485. doi: 10.1038/s42003-021-01945-1 (PMC8050208; doi:10.1038/s42003-021-01945-1)
Supplement: Supplementary file 5 — Supplementary Data 2 [file 42003_2021_1945_MOESM5_ESM.xlsx]

## Sheet: Chd8.1
Supplementary Data 2: shRNA-mediated Chd8 KD, table of significantly deregulated genes (tab1, Chd8.1; Tab2, Chd8.2). Gene names and relevant stats are shown.
	baseMean	log2FoldChange	lfcSE	stat	pvalue	padj	Gene
ENSMUSG00000024565	678.224	1.25418	0.188838	6.64156	3.10389e-11	3.82803e-07	Sall3
ENSMUSG00000021765	646.17	1.09898	0.204307	5.37907	7.48713e-08	9.41414e-05	Fst
ENSMUSG00000012396	398.192	-1.24121	0.266752	-4.65304	3.27075e-06	0.00126519	Nanog
ENSMUSG00000022358	218.245	1.00229	0.22443	4.46594	7.97178e-06	0.00213721	Fbxo32
ENSMUSG00000005125	253.921	1.07932	0.242254	4.4553	8.37774e-06	0.00213721	Ndrg1
ENSMUSG00000047261	279.559	1.07815	0.242695	4.44239	8.89648e-06	0.00213721	Gap43
ENSMUSG00000026443	109.149	1.2842	0.297888	4.31101	1.62509e-05	0.00288415	Lrrn2
ENSMUSG00000025856	192.965	1.16031	0.27276	4.25396	2.10019e-05	0.00334293	Pdgfa
ENSMUSG00000034765	171.836	1.24224	0.297535	4.1751	2.97858e-05	0.0043304	Dusp5
ENSMUSG00000037579	54.9925	1.65006	0.422893	3.90184	9.54645e-05	0.00881275	Kcnh3
ENSMUSG00000025969	109.275	1.30348	0.336494	3.87371	0.00010719	0.00972041	Nrp2
ENSMUSG00000097993	186.344	1.08559	0.283666	3.82699	0.000129721	0.0112285	Ptprv
ENSMUSG00000040650	227.869	1.0905	0.286134	3.81114	0.000138326	0.0116053	Cyp2b23
ENSMUSG00000085939	83.3873	1.06424	0.290643	3.66168	0.000250566	0.0155288	ENSMUSG00000085939
ENSMUSG00000003545	126.118	-1.02315	0.280961	-3.64159	0.000270955	0.0162856	Fosb
ENSMUSG00000106099	94.2282	-1.05549	0.295041	-3.57742	0.000346997	0.0192444	ENSMUSG00000106099
ENSMUSG00000103509	58.811	-1.24004	0.35026	-3.54034	0.000399607	0.0211873	ENSMUSG00000103509
ENSMUSG00000019966	68.5209	1.13354	0.321356	3.52736	0.000419725	0.0213379	Kitl
ENSMUSG00000022237	77.0002	1.43352	0.408815	3.50652	0.00045401	0.0223972	Ankrd33b
ENSMUSG00000038776	87.7292	1.0829	0.314422	3.4441	0.000572958	0.0259747	Ephx1
ENSMUSG00000037428	112.625	1.08099	0.316782	3.41242	0.000643892	0.026919	Vgf
ENSMUSG00000051515	55.4383	1.22234	0.359028	3.40458	0.000662662	0.0274249	Fam181b
ENSMUSG00000048251	138.272	-1.03942	0.305446	-3.40294	0.000666645	0.0274974	Bcl11b
ENSMUSG00000065037	73.6782	1.7091	0.503806	3.39238	0.000692871	0.0281092	Rn7sk
ENSMUSG00000025491	155.847	1.20572	0.357586	3.37184	0.000746684	0.0295156	Ifitm1
ENSMUSG00000075122	57.6183	1.15085	0.348393	3.30331	0.000955521	0.0341578	Cd80
ENSMUSG00000042808	162.969	1.08435	0.331982	3.26629	0.00108968	0.0369204	Gpx2
ENSMUSG00000050335	56.5516	1.63073	0.49995	3.26179	0.00110711	0.0371034	Lgals3
ENSMUSG00000043557	76.4845	1.0746	0.333932	3.21802	0.0012908	0.0395022	Mdga1
ENSMUSG00000028125	71.0792	-1.14103	0.355082	-3.21342	0.00131164	0.0397456	Abca4
ENSMUSG00000061451	164.877	1.03681	0.325864	3.18173	0.001464	0.0421509	Tmem151a
ENSMUSG00000030825	95.0496	1.03893	0.327413	3.17313	0.00150804	0.0426574	Hsd17b14
ENSMUSG00000037826	60.8179	-1.25093	0.397505	-3.14695	0.00164982	0.0447711	Ppm1k
ENSMUSG00000064349	97.5464	-1.22663	0.392855	-3.12236	0.0017941	0.0468784	ENSMUSG00000064349
ENSMUSG00000024664	66.9534	1.37819	0.442094	3.11741	0.00182446	0.0470732	Fads3

## Sheet: Chd8.2
Supplementary Data 2: shRNA-mediated Chd8 KD, table of significantly deregulated genes (tab1, Chd8.1; Tab2, Chd8.2). Gene names and relevant stats are shown.
	baseMean	log2FoldChange	lfcSE	stat	pvalue	padj	Gene
ENSMUSG00000000184	628.67	1.56615	0.127372	12.2959	9.52811e-35	1.43141e-30	Ccnd2
ENSMUSG00000050917	523.402	-1.49017	0.137153	-10.865	1.69182e-27	1.27081e-23	Fgf4
ENSMUSG00000032494	155.161	-1.97941	0.19712	-10.0417	9.99686e-24	5.00609e-20	Tdgf1
ENSMUSG00000029522	171.569	-2.05068	0.204834	-10.0114	1.35755e-23	5.09863e-20	Pla2g1b
ENSMUSG00000067878	1588.22	-1.0059	0.103432	-9.72518	2.35487e-22	6.91405e-19	Map7d3
ENSMUSG00000028909	368.962	-1.4287	0.147153	-9.70896	2.76139e-22	6.91405e-19	Ptpru
ENSMUSG00000001175	5013.86	-1.11164	0.115793	-9.60019	7.97968e-22	1.52747e-18	Calm1
ENSMUSG00000024304	442.367	1.42971	0.148956	9.59822	8.13402e-22	1.52747e-18	Cdh2
ENSMUSG00000032394	825.801	1.0867	0.114616	9.48118	2.5143e-21	4.19693e-18	Igdcc3
ENSMUSG00000031734	83.4369	2.7065	0.286319	9.45272	3.30135e-21	4.95961e-18	Irx3
ENSMUSG00000019970	779.065	-1.28252	0.136034	-9.42791	4.18331e-21	5.71326e-18	Sgk1
ENSMUSG00000059325	167.746	-1.62916	0.174842	-9.31792	1.18645e-20	1.48534e-17	Hopx
ENSMUSG00000060548	1116.32	1.0667	0.115667	9.22212	2.91285e-20	3.36614e-17	Tnfrsf19
ENSMUSG00000020902	888.253	1.14485	0.145346	7.87671	3.3611e-15	2.80521e-12	Ntn1
ENSMUSG00000086454	218.479	-1.21285	0.155005	-7.82459	5.09314e-15	4.02706e-12	Platr14
ENSMUSG00000036030	3088.88	1.0945	0.142277	7.69274	1.44013e-14	9.40656e-12	Prtg
ENSMUSG00000048022	394.852	1.34434	0.181014	7.42669	1.11349e-13	6.96996e-11	Tmem229a
ENSMUSG00000023043	841.993	-1.16037	0.157307	-7.37646	1.62556e-13	9.39264e-11	Krt18
ENSMUSG00000040752	102.367	-1.68971	0.231433	-7.30108	2.85463e-13	1.58834e-10	Myh6
ENSMUSG00000026872	321.169	1.27325	0.176211	7.22567	4.98631e-13	2.58308e-10	Zeb2
ENSMUSG00000074968	188.949	1.46181	0.203195	7.19409	6.28771e-13	3.0471e-10	Ano3
ENSMUSG00000041134	374.68	1.0044	0.139744	7.18745	6.60135e-13	3.09913e-10	Cyyr1
ENSMUSG00000032118	129.974	1.43057	0.199908	7.15611	8.29971e-13	3.56247e-10	Fez1
ENSMUSG00000018899	226.206	-1.15426	0.16165	-7.14048	9.30034e-13	3.67682e-10	Irf1
ENSMUSG00000036782	1193.13	-1.06872	0.149817	-7.13349	9.78572e-13	3.76951e-10	Klhl13
ENSMUSG00000042942	221.969	1.26993	0.180911	7.01966	2.22413e-12	8.14954e-10	Greb1l
ENSMUSG00000058550	773.816	-1.04793	0.150043	-6.98418	2.86515e-12	1.00823e-09	Dppa4
ENSMUSG00000027004	60.2795	1.99365	0.290746	6.85701	7.0318e-12	2.29649e-09	Frzb
ENSMUSG00000040650	263.744	1.2292	0.181641	6.7672	1.31299e-11	3.94502e-09	Cyp2b23
ENSMUSG00000033446	217.166	1.45478	0.215171	6.76104	1.37002e-11	4.03565e-09	Lpar6
ENSMUSG00000035964	213.588	-1.10568	0.164784	-6.70989	1.94773e-11	5.62706e-09	Tmem59l
ENSMUSG00000031737	45.7921	2.38174	0.358527	6.64315	3.07058e-11	8.38715e-09	Irx5
ENSMUSG00000079584	54.6184	-2.15954	0.325943	-6.62552	3.46026e-11	8.91463e-09	Gm364
ENSMUSG00000021127	454.727	1.0458	0.157886	6.62379	3.50105e-11	8.91463e-09	Zfp36l1
ENSMUSG00000001986	253.89	1.07077	0.161897	6.6139	3.74324e-11	9.37245e-09	Gria3
ENSMUSG00000070509	337.609	1.08037	0.163902	6.59152	4.35353e-11	1.05489e-08	Rgma
ENSMUSG00000024921	263.678	1.01256	0.154724	6.54432	5.97678e-11	1.36044e-08	Smarca2
ENSMUSG00000072419	169.87	-1.06487	0.163455	-6.51474	7.28173e-11	1.63274e-08	Dppa2
ENSMUSG00000009628	535.529	1.00297	0.157743	6.35821	2.04119e-10	4.03484e-08	Tex15
ENSMUSG00000097993	181.983	1.04924	0.167124	6.27821	3.425e-10	6.51314e-08	Ptprv
ENSMUSG00000052013	122.635	1.67682	0.272243	6.15928	7.3078e-10	1.29159e-07	Btla
ENSMUSG00000020607	275.565	1.04343	0.169799	6.1451	7.99141e-10	1.38591e-07	Lratd1
ENSMUSG00000000202	422.925	1.0819	0.176107	6.1434	8.07717e-10	1.38591e-07	Btbd17
ENSMUSG00000008999	212.115	1.29915	0.212407	6.11633	9.57573e-10	1.5984e-07	Bmp7
ENSMUSG00000020407	187.388	1.03276	0.169365	6.09785	1.07505e-09	1.77478e-07	Upp1
ENSMUSG00000028417	60.0537	1.63632	0.273419	5.98466	2.16838e-09	3.29047e-07	Tal2
ENSMUSG00000079966	96.2824	-1.35833	0.22753	-5.96992	2.37366e-09	3.55956e-07	ENSMUSG00000079966
ENSMUSG00000059246	125.807	4.43184	0.744073	5.95618	2.58199e-09	3.80286e-07	Foxb1
ENSMUSG00000020583	123.126	-1.53671	0.258586	-5.94273	2.80321e-09	4.0886e-07	Matn3
ENSMUSG00000034486	100.233	1.90021	0.320214	5.9342	2.95279e-09	4.22474e-07	Gbx2
ENSMUSG00000020023	249.974	-1.11088	0.188672	-5.8879	3.91142e-09	5.34194e-07	Tmcc3
ENSMUSG00000037428	144.781	1.40436	0.239832	5.85561	4.75269e-09	6.31855e-07	Vgf
ENSMUSG00000040562	191.965	-1.08239	0.185962	-5.82049	5.86742e-09	7.53387e-07	Gstm2
ENSMUSG00000031972	190.061	-1.22978	0.212855	-5.77755	7.5797e-09	9.25771e-07	Acta1
ENSMUSG00000042514	93.8277	-1.86907	0.323633	-5.77528	7.68267e-09	9.3078e-07	Klhl14
ENSMUSG00000012396	434.623	-1.01496	0.176874	-5.73832	9.56199e-09	1.11356e-06	Nanog
ENSMUSG00000070473	281.209	-1.01973	0.177902	-5.73195	9.92811e-09	1.13855e-06	Cldn3
ENSMUSG00000039238	175.527	1.05593	0.185322	5.69782	1.21352e-08	1.35149e-06	Zfp750
ENSMUSG00000007888	192.208	-1.09694	0.192524	-5.69768	1.21448e-08	1.35149e-06	Crlf1
ENSMUSG00000070526	178.054	1.18751	0.208768	5.68818	1.28404e-08	1.41379e-06	Peg12
ENSMUSG00000019997	209.073	-1.16913	0.205731	-5.68283	1.32485e-08	1.44226e-06	Ccn2
ENSMUSG00000021541	52.6464	-1.57429	0.284903	-5.52568	3.28204e-08	3.30913e-06	Trpc7
ENSMUSG00000025880	97.2721	-1.42778	0.262025	-5.44902	5.06489e-08	4.87755e-06	Smad7
ENSMUSG00000032420	100.272	1.22361	0.224779	5.44362	5.22081e-08	4.99568e-06	Nt5e
ENSMUSG00000070780	111.241	-1.13244	0.20833	-5.4358	5.45507e-08	5.16507e-06	Rbm47
ENSMUSG00000025726	174.208	-1.00522	0.185231	-5.42684	5.73619e-08	5.31943e-06	Slc28a1
ENSMUSG00000029322	120.573	-1.14897	0.212558	-5.40544	6.46498e-08	5.8508e-06	Plac8
ENSMUSG00000036553	107.107	-1.37107	0.25438	-5.38987	7.05105e-08	6.28492e-06	Sh3tc1
ENSMUSG00000043168	39.5746	-1.95338	0.367341	-5.31761	1.05138e-07	8.92365e-06	4930426D05Rik
ENSMUSG00000026173	148.251	1.19927	0.225702	5.31349	1.07543e-07	9.07649e-06	Plcd4
ENSMUSG00000058669	70.5276	1.36565	0.258338	5.2863	1.24815e-07	1.02236e-05	Nkx2-9
ENSMUSG00000027559	103.802	1.09073	0.206348	5.28587	1.25108e-07	1.02236e-05	Car3
ENSMUSG00000040432	112.088	1.14431	0.216491	5.28571	1.25217e-07	1.02236e-05	Ltb4r2
ENSMUSG00000038239	62.4422	-1.53792	0.29441	-5.22375	1.75333e-07	1.37907e-05	Hrc
ENSMUSG00000063919	94.9872	1.21142	0.232158	5.21809	1.8078e-07	1.41451e-05	Srrm4
ENSMUSG00000053141	173.439	1.14682	0.220089	5.21071	1.88122e-07	1.45679e-05	Ptprt
ENSMUSG00000050105	65.657	1.48648	0.28611	5.1955	2.0417e-07	1.53362e-05	Grrp1
ENSMUSG00000100252	46.5524	1.74219	0.335926	5.18623	2.14588e-07	1.59592e-05	Mir124-2hg
ENSMUSG00000031841	47.5931	1.5585	0.304097	5.125	2.97537e-07	2.13305e-05	Cdh13
ENSMUSG00000029641	226.317	1.11377	0.220314	5.05537	4.29548e-07	2.97378e-05	Rasl11a
ENSMUSG00000041633	175.514	-1.03956	0.205956	-5.04746	4.47722e-07	3.05733e-05	Kctd12b
ENSMUSG00000024238	43.3064	1.92221	0.38166	5.03644	4.74275e-07	3.16668e-05	Zeb1
ENSMUSG00000048528	241.099	3.2007	0.636176	5.03115	4.87551e-07	3.22664e-05	Nkx1-2
ENSMUSG00000079173	43.6013	-1.69551	0.337214	-5.028	4.95633e-07	3.25148e-05	Zan
ENSMUSG00000086563	64.3714	-1.49651	0.299578	-4.99541	5.87124e-07	3.73744e-05	ENSMUSG00000086563
ENSMUSG00000078954	267.961	-1.01143	0.202641	-4.99123	5.99954e-07	3.78702e-05	Arhgap8
ENSMUSG00000042745	214.274	1.15244	0.23209	4.96551	6.85196e-07	4.18443e-05	Id1
ENSMUSG00000012282	328.306	2.24983	0.453626	4.95966	7.0616e-07	4.2605e-05	Wnt8a
ENSMUSG00000046908	100.15	1.20666	0.245358	4.91794	8.74586e-07	5.13238e-05	Ltb4r1
ENSMUSG00000010122	45.7902	-1.48618	0.302374	-4.91505	8.87609e-07	5.18854e-05	Slc47a1
ENSMUSG00000052776	79.72	-1.31435	0.267625	-4.91114	9.05472e-07	5.25589e-05	Oas1a
ENSMUSG00000047085	79.7351	1.36708	0.282786	4.83433	1.33596e-06	7.40596e-05	Lrrc4b
ENSMUSG00000045589	96.8581	1.17077	0.249106	4.6999	2.60294e-06	0.000128738	Frrs1l
ENSMUSG00000044647	149.36	1.01439	0.217879	4.65574	3.22817e-06	0.000155438	Csrnp3
ENSMUSG00000038400	62.6974	-1.46325	0.315377	-4.63967	3.48964e-06	0.000165901	Pmepa1
ENSMUSG00000030307	71.2066	-1.14801	0.250645	-4.58022	4.64486e-06	0.00021018	Slc6a11
ENSMUSG00000106464	83.8713	1.00428	0.220848	4.54738	5.43178e-06	0.000240713	C130083M11Rik
ENSMUSG00000027210	44.5393	1.55901	0.345197	4.51629	6.29322e-06	0.000274038	Meis2
ENSMUSG00000098112	63.8383	-1.21743	0.271959	-4.47653	7.58659e-06	0.000321052	Bin2
ENSMUSG00000033826	148.941	-1.03425	0.231116	-4.47501	7.64065e-06	0.000322431	Dnah8
ENSMUSG00000028370	33.6298	1.6365	0.36613	4.46972	7.83207e-06	0.000328662	Pappa
ENSMUSG00000039349	58.6664	-1.21053	0.271356	-4.46104	8.15635e-06	0.000338489	C130074G19Rik
ENSMUSG00000086236	35.7208	1.60242	0.360694	4.4426	8.88791e-06	0.000364817	5830418P13Rik
ENSMUSG00000022037	149.857	-1.07933	0.243286	-4.43646	9.14505e-06	0.000369351	Clu
ENSMUSG00000018924	59.5306	1.21149	0.273077	4.43644	9.14589e-06	0.000369351	Alox15
ENSMUSG00000107909	30.4586	1.5993	0.361094	4.42905	9.46494e-06	0.000380192	ENSMUSG00000107909
ENSMUSG00000048458	297.22	1.61533	0.366174	4.41138	1.02714e-05	0.000405007	Inka2
ENSMUSG00000020908	62.7693	-1.20538	0.273431	-4.40834	1.04167e-05	0.00040859	Myh3
ENSMUSG00000015243	88.3304	1.04436	0.237669	4.39418	1.11192e-05	0.000430527	Abca1
ENSMUSG00000050896	63.1464	1.14905	0.262607	4.37554	1.21135e-05	0.000459656	Rtn4rl2
ENSMUSG00000048450	26.8972	-1.76122	0.402584	-4.3748	1.21546e-05	0.000459948	Msx1
ENSMUSG00000021765	807.636	1.68537	0.386426	4.36143	1.29215e-05	0.000486516	Fst
ENSMUSG00000070708	37.7507	-1.48637	0.342502	-4.33975	1.42643e-05	0.000531743	Gtsf1l
ENSMUSG00000032661	108.236	-1.0753	0.248611	-4.32524	1.52365e-05	0.00055905	Oas3
ENSMUSG00000022683	98.5684	-1.07915	0.249518	-4.32494	1.52573e-05	0.00055905	Pla2g10
ENSMUSG00000069874	60.4605	-1.23215	0.286765	-4.29673	1.73339e-05	0.000615619	Irgm2
ENSMUSG00000058147	86.0872	-1.03804	0.241799	-4.29297	1.76295e-05	0.000621357	Xlr3c
ENSMUSG00000023826	66.1179	-1.21105	0.283246	-4.2756	1.9062e-05	0.00065832	Prkn
ENSMUSG00000073805	36.4761	1.47652	0.346042	4.26687	1.98234e-05	0.000679925	Insyn2a
ENSMUSG00000024837	184.531	-1.01109	0.238541	-4.23865	2.24867e-05	0.000757437	Dmrt1
ENSMUSG00000027401	79.5774	-1.02084	0.241	-4.23583	2.27707e-05	0.00076188	Tgm3
ENSMUSG00000038763	61.9194	-1.21461	0.288164	-4.215	2.49779e-05	0.000826527	Alpk3
ENSMUSG00000068428	82.3968	1.08312	0.257457	4.20699	2.58796e-05	0.000848883	Gmnc
ENSMUSG00000039616	39.7845	-1.4747	0.350643	-4.20569	2.60285e-05	0.000851908	Mocos
ENSMUSG00000035864	63.8192	1.0531	0.251826	4.18185	2.89151e-05	0.000926207	Syt1
ENSMUSG00000053129	31.4715	1.58411	0.380609	4.16204	3.15415e-05	0.00100392	Gsx1
ENSMUSG00000048218	59.7664	-1.13948	0.27703	-4.11321	3.90198e-05	0.00119612	Amigo2
ENSMUSG00000048752	46.2777	-1.2748	0.309961	-4.11278	3.9093e-05	0.00119612	Prss50
ENSMUSG00000040629	44.0601	-1.31762	0.321832	-4.09413	4.23763e-05	0.00128093	Mael
ENSMUSG00000024664	60.1482	1.07371	0.263229	4.07901	4.52286e-05	0.00135352	Fads3
ENSMUSG00000060568	63.7303	1.06771	0.263342	4.05448	5.02458e-05	0.0014792	Fam78b
ENSMUSG00000098051	48.4948	1.2259	0.304478	4.02625	5.66738e-05	0.00162483	ENSMUSG00000098051
ENSMUSG00000033107	43.8641	-1.24859	0.310547	-4.02062	5.80443e-05	0.00166095	Rnf125
ENSMUSG00000032015	59.5966	-1.01733	0.254271	-4.00098	6.30806e-05	0.00175334	Pou2f3
ENSMUSG00000043391	39.7573	1.33311	0.333918	3.99233	6.54281e-05	0.00181018	2510009E07Rik
ENSMUSG00000031397	41.2603	-1.34505	0.339706	-3.95944	7.51244e-05	0.00202984	Tktl1
ENSMUSG00000015312	76.3774	-1.47063	0.37295	-3.94325	8.0386e-05	0.00214501	Gadd45b
ENSMUSG00000035783	96.0959	-1.00446	0.257533	-3.90033	9.60632e-05	0.00246132	Acta2
ENSMUSG00000025978	32.5876	1.3731	0.353439	3.88498	0.000102339	0.00258531	Rftn2
ENSMUSG00000024565	730.42	1.80043	0.46396	3.88057	0.000104212	0.00261801	Sall3
ENSMUSG00000048562	117.13	2.08936	0.540926	3.86256	0.000112207	0.00279086	Sp8
ENSMUSG00000041193	16.2775	-1.94143	0.503428	-3.85641	0.000115064	0.00285248	Pla2g5
ENSMUSG00000025429	44.1577	-1.31323	0.342303	-3.83645	0.000124827	0.00303934	Pstpip2
ENSMUSG00000010086	47.6868	1.13743	0.297986	3.81706	0.000135049	0.00323579	Rnf112
ENSMUSG00000026765	56.1516	-1.10254	0.28923	-3.81197	0.000137861	0.0032902	Lypd6b
ENSMUSG00000063430	40.0511	-1.16144	0.30559	-3.80064	0.000144323	0.00341443	Wscd2
ENSMUSG00000028536	33.5259	-1.42679	0.375599	-3.7987	0.000145456	0.00343583	2610528J11Rik
ENSMUSG00000037185	32.7743	-1.41454	0.373926	-3.78294	0.000154985	0.00361318	Krt80
ENSMUSG00000019874	44.6781	1.15639	0.306534	3.77246	0.000161648	0.00373032	Fabp7
ENSMUSG00000048304	25.8095	1.59537	0.424034	3.76237	0.000168312	0.00385451	Slitrk3
ENSMUSG00000003341	54.714	-1.0147	0.271152	-3.74219	0.000182422	0.00409035	Atp8b3
ENSMUSG00000043556	49.4829	1.05602	0.28264	3.73628	0.000186764	0.00416932	Fbxl7
ENSMUSG00000021614	1675.26	1.53288	0.412332	3.71759	0.000201135	0.00441762	Vcan
ENSMUSG00000024421	37.244	-1.16876	0.315715	-3.70196	0.000213941	0.00466479	Lama3
ENSMUSG00000021950	24.3844	1.57266	0.428698	3.66845	0.000244025	0.0051942	Anxa8
ENSMUSG00000054753	54.8293	-1.15117	0.314194	-3.66387	0.000248437	0.00525671	AU018091
ENSMUSG00000009596	79.2473	1.18826	0.326218	3.64252	0.000269978	0.00557893	Taf7l
ENSMUSG00000097023	45.2916	-1.17457	0.323707	-3.62848	0.00028509	0.00582708	Mir9-3hg
ENSMUSG00000066652	25.3157	-1.68227	0.464278	-3.62341	0.000290743	0.00591847	Lefty2
ENSMUSG00000023868	29.7105	1.28044	0.353435	3.62284	0.000291385	0.00592351	Pde10a
ENSMUSG00000047428	25.2278	1.63729	0.457622	3.57781	0.000346481	0.00685795	Dlk2
ENSMUSG00000052516	22.5278	1.55179	0.435023	3.56713	0.000360908	0.00705979	Robo2
ENSMUSG00000062961	46.3984	1.25963	0.353331	3.565	0.000363859	0.00708983	Ccdc177
ENSMUSG00000050963	21.2042	1.61026	0.455088	3.53835	0.000402643	0.0076965	Kcns2
ENSMUSG00000016529	21.265	-1.68329	0.478629	-3.51691	0.000436604	0.00818865	Il10
ENSMUSG00000002228	39.7077	-1.23313	0.35183	-3.50492	0.000456753	0.00850285	Ppm1j
ENSMUSG00000039865	30.4445	-1.33485	0.386489	-3.45377	0.000552802	0.00985142	Slc44a3
ENSMUSG00000039954	26.4955	-1.36387	0.396646	-3.43851	0.00058492	0.0102655	Stk32a
ENSMUSG00000071553	35.5804	-1.25406	0.365296	-3.433	0.000596947	0.0104002	Cpa2
ENSMUSG00000051343	50.8529	-1.12019	0.326699	-3.42882	0.000606203	0.0105283	Rab11fip5
ENSMUSG00000007034	47.8754	-1.21894	0.355974	-3.42425	0.000616501	0.0106286	Slc44a4
ENSMUSG00000071856	36.5161	1.18538	0.349815	3.3886	0.000702505	0.0117525	Mcc
ENSMUSG00000104667	46.5568	-1.01983	0.303018	-3.36557	0.000763863	0.0125278	Gm4961
ENSMUSG00000095993	37.3906	-1.08579	0.323632	-3.35502	0.000793582	0.0128886	ENSMUSG00000095993
ENSMUSG00000096014	33.4336	1.19008	0.357183	3.33184	0.000862727	0.0136429	Sox1
ENSMUSG00000009394	26.8731	-1.69847	0.513404	-3.30825	0.000938798	0.0144652	Syn2
ENSMUSG00000036885	364.616	1.19223	0.362027	3.29322	0.00099046	0.0150757	Arhgef26
ENSMUSG00000024647	32.8493	1.13554	0.346706	3.27523	0.00105577	0.0158134	Cbln2
ENSMUSG00000030854	38.9518	1.15723	0.353603	3.27269	0.0010653	0.0159085	Ptpn5
ENSMUSG00000047143	15.9211	1.8462	0.571795	3.22879	0.00124317	0.0180272	Dmrta2
ENSMUSG00000036422	63.3707	2.11255	0.662174	3.19032	0.00142117	0.0198977	Pcdh8
ENSMUSG00000027233	52.4507	-1.0291	0.32334	-3.1827	0.00145907	0.0202398	Patl2
ENSMUSG00000034035	30.9645	1.11598	0.353664	3.15546	0.00160243	0.0217072	Ccdc17
ENSMUSG00000049122	47.8807	-1.11504	0.353957	-3.15022	0.00163147	0.022041	Frmd3
ENSMUSG00000031217	24.4653	1.29709	0.412327	3.14578	0.00165645	0.0222875	Efnb1
ENSMUSG00000050711	48.5584	-1.05246	0.338845	-3.10602	0.00189623	0.0245198	Scg2
ENSMUSG00000035615	36.1489	-1.04361	0.337019	-3.09658	0.00195767	0.0251199	Frmpd1
ENSMUSG00000030200	25.3549	-1.322	0.42723	-3.09436	0.0019724	0.0252396	Bcl2l14
ENSMUSG00000021359	24.4981	1.17595	0.383595	3.06561	0.00217228	0.0271951	Tfap2a
ENSMUSG00000105265	32.6545	1.08111	0.35369	3.05665	0.00223828	0.0277669	Sox2ot
ENSMUSG00000041287	30.856	-1.2464	0.408462	-3.05144	0.00227748	0.0281138	Sox15
ENSMUSG00000073405	33.1411	-1.05978	0.352215	-3.00889	0.00262208	0.0313128	H2-T-ps
ENSMUSG00000040152	351.028	-1.44966	0.48207	-3.00715	0.00263707	0.0314169	Thbs1
ENSMUSG00000050138	28.7755	-1.07947	0.359701	-3.00102	0.00269079	0.0318799	Kcnk12
ENSMUSG00000063765	32.2394	-1.10961	0.370314	-2.9964	0.00273192	0.0322401	Chadl
ENSMUSG00000039194	71.3966	-1.0458	0.349747	-2.99017	0.00278818	0.0328525	Rlbp1
ENSMUSG00000005803	16.368	-1.43364	0.480116	-2.98603	0.00282629	0.0331196	Sqor
ENSMUSG00000027419	166.138	1.46909	0.492233	2.98455	0.00283998	0.0332086	Pcsk2
ENSMUSG00000027967	34.4584	1.13735	0.381225	2.9834	0.00285065	0.0332753	Neurog2
ENSMUSG00000029601	42.4421	-1.02104	0.342281	-2.98304	0.00285403	0.0332889	Iqcd
ENSMUSG00000059146	40.9862	1.02323	0.348154	2.93902	0.00329255	0.037024	E430016F16Rik
ENSMUSG00000038756	33.1035	1.10827	0.378043	2.9316	0.00337224	0.0375936	Ttll6
ENSMUSG00000046634	18.2905	1.42423	0.486053	2.9302	0.00338741	0.0376923	Pkd1l1
ENSMUSG00000097935	58.2336	-1.01616	0.34794	-2.92049	0.00349478	0.0386329	ENSMUSG00000097935
ENSMUSG00000051401	18.1539	-1.39786	0.479526	-2.91508	0.00355593	0.0391647	Kctd16
ENSMUSG00000091347	17.7143	-1.4015	0.48178	-2.909	0.00362589	0.0396289	ENSMUSG00000091347
ENSMUSG00000028565	16.5443	1.40015	0.482268	2.90327	0.00369287	0.0401143	Nfia
ENSMUSG00000022754	29.9072	-1.09394	0.378341	-2.8914	0.00383533	0.041333	Tmem45a
ENSMUSG00000060063	15.1772	-1.43616	0.499663	-2.87425	0.00404987	0.0429974	Alox5ap
ENSMUSG00000010044	52.6024	-1.14027	0.396987	-2.87232	0.00407473	0.0431697	Zmynd10
ENSMUSG00000039629	16.4148	-1.47745	0.519222	-2.84551	0.00443403	0.0461305	Strip2
ENSMUSG00000102692	16.2282	1.45125	0.51257	2.83131	0.00463573	0.0476048	Dchs2
ENSMUSG00000027748	27.175	1.04479	0.371085	2.8155	0.00487007	0.0494016	Trpc4
