# Supplementary material for: Chd8 regulates X chromosome inactivation in mouse through fine-tuning control of Xist expression
Source: Commun Biol. 2021 Apr 15;4:485. doi: 10.1038/s42003-021-01945-1 (PMC8050208; doi:10.1038/s42003-021-01945-1)
Supplement: Supplementary file 6 — Supplementary Data 3 [file 42003_2021_1945_MOESM6_ESM.xlsx]

## Sheet: res_DiffKO
Supplementary Data 3: Chd8 KO, table of significantly deregulated genes. Gene names and relevant stats are shown
	baseMean	log2FoldChange	lfcSE	stat	pvalue	padj	Gene
ENSMUSG00000104699	1039.7	-4.71105	0.237475	-19.8381	1.39601e-87	2.83794e-83	ENSMUSG00000104699
ENSMUSG00000067878	2233.78	-4.36909	0.259368	-16.8451	1.1388e-63	1.15754e-59	Map7d3
ENSMUSG00000031349	2289.82	-2.52914	0.155778	-16.2356	2.8262e-59	1.91513e-55	Nsdhl
ENSMUSG00000046532	293.261	-3.29966	0.203886	-16.1839	6.55238e-59	3.33008e-55	Ar
ENSMUSG00000025880	623.965	-4.36087	0.294165	-14.8246	1.01648e-49	4.1328e-46	Smad7
ENSMUSG00000066632	1815.61	-4.05202	0.279426	-14.5012	1.19016e-47	4.03246e-44	ENSMUSG00000066632
ENSMUSG00000099875	1382.86	-2.62554	0.18264	-14.3755	7.3771e-47	2.05544e-43	ENSMUSG00000099875
ENSMUSG00000035299	437.811	-3.04847	0.212154	-14.3691	8.08872e-47	2.05544e-43	Mid1
ENSMUSG00000031111	329.805	-3.44803	0.248237	-13.89	7.27966e-44	1.64431e-40	Igsf1
ENSMUSG00000025268	629.77	-3.4514	0.248991	-13.8616	1.08306e-43	2.20176e-40	Maged2
ENSMUSG00000071719	454.527	-4.59221	0.332451	-13.8132	2.12224e-43	3.92209e-40	Tmem28
ENSMUSG00000031290	577.328	-2.62963	0.197826	-13.2926	2.55402e-40	4.32672e-37	Lrch2
ENSMUSG00000042750	1847.84	-2.27985	0.171605	-13.2854	2.81259e-40	4.39823e-37	Bex2
ENSMUSG00000083367	704.292	-2.56745	0.194303	-13.2136	7.32104e-40	1.06307e-36	ENSMUSG00000083367
ENSMUSG00000081400	2770.64	-2.76133	0.211822	-13.0361	7.62499e-39	9.85519e-36	ENSMUSG00000081400
ENSMUSG00000081833	151.778	-4.86637	0.373336	-13.0348	7.75655e-39	9.85519e-36	ENSMUSG00000081833
ENSMUSG00000057762	1049.67	-2.56508	0.200729	-12.7788	2.15328e-37	2.57494e-34	ENSMUSG00000057762
ENSMUSG00000031438	350.124	-4.01543	0.316108	-12.7027	5.71271e-37	6.45187e-34	Rnf128
ENSMUSG00000034382	568.701	-2.7273	0.218907	-12.4587	1.25354e-35	1.34123e-32	AI661453
ENSMUSG00000028392	755.902	-1.88873	0.152212	-12.4086	2.34865e-35	2.38728e-32	Bspry
ENSMUSG00000061232	1053.04	-2.31105	0.188021	-12.2914	1.00695e-34	9.74773e-32	H2-K1
ENSMUSG00000041649	348.165	-3.12423	0.256157	-12.1965	3.2432e-34	2.99686e-31	Klf8
ENSMUSG00000063919	355.554	2.51874	0.207902	12.115	8.79277e-34	7.77166e-31	Srrm4
ENSMUSG00000031351	564.378	-3.6148	0.29896	-12.0913	1.17445e-33	9.94804e-31	Zfp185
ENSMUSG00000037428	700.999	2.18541	0.181699	12.0277	2.54294e-33	2.06782e-30	Vgf
ENSMUSG00000082229	141.183	-3.78122	0.320091	-11.813	3.34548e-32	2.59674e-29	Nap1l2
ENSMUSG00000037211	1052.01	-1.7354	0.146938	-11.8104	3.44886e-32	2.59674e-29	Spry1
ENSMUSG00000095134	119.667	-4.09868	0.347475	-11.7956	4.11081e-32	2.9846e-29	ENSMUSG00000095134
ENSMUSG00000056537	6299.18	-2.64351	0.225392	-11.7285	9.11011e-32	6.38618e-29	Rlim
ENSMUSG00000049804	2481.57	-2.13414	0.190309	-11.2141	3.47863e-29	2.35724e-26	Armcx4
ENSMUSG00000054850	295.588	-2.72246	0.244419	-11.1385	8.14692e-29	5.34254e-26	Smim10l2a
ENSMUSG00000041633	292.861	-4.33148	0.390649	-11.0879	1.43611e-28	9.12335e-26	Kctd12b
ENSMUSG00000046432	5297.77	-2.11305	0.191299	-11.0458	2.29753e-28	1.41535e-25	Bex3
ENSMUSG00000041782	1508.16	-1.48017	0.136554	-10.8394	2.23849e-27	1.33842e-24	Lad1
ENSMUSG00000048355	731.48	-2.42043	0.223869	-10.8118	3.02557e-27	1.75734e-24	Arxes1
ENSMUSG00000066245	289.807	-3.0445	0.281697	-10.8077	3.16399e-27	1.78668e-24	ENSMUSG00000066245
ENSMUSG00000086695	100.44	-6.58575	0.618099	-10.6548	1.65536e-26	9.09509e-24	ENSMUSG00000086695
ENSMUSG00000036553	296.971	-2.83313	0.266089	-10.6473	1.79516e-26	9.60362e-24	Sh3tc1
ENSMUSG00000038400	392.347	-4.65271	0.43737	-10.6379	1.98507e-26	1.03473e-23	Pmepa1
ENSMUSG00000056598	218.483	2.53107	0.23804	10.633	2.09357e-26	1.06401e-23	Drc3
ENSMUSG00000079584	800.684	-7.08813	0.667427	-10.6201	2.40355e-26	1.19175e-23	Gm364
ENSMUSG00000073062	111.837	-3.12502	0.297087	-10.5189	7.0714e-26	3.42273e-23	Zxdb
ENSMUSG00000025151	3104.44	-2.95247	0.281498	-10.4884	9.76223e-26	4.61526e-23	Maged1
ENSMUSG00000048450	114.174	-3.62784	0.34815	-10.4204	2.002e-25	9.24968e-23	Msx1
ENSMUSG00000066643	5577.7	1.91181	0.183534	10.4167	2.08148e-25	9.40319e-23	Wdr35
ENSMUSG00000034055	286.364	-4.02961	0.387154	-10.4083	2.27291e-25	1.00448e-22	Phka1
ENSMUSG00000050332	1044.97	-1.80543	0.175155	-10.3076	6.50999e-25	2.81578e-22	Amer1
ENSMUSG00000022105	2067.6	2.11426	0.205194	10.3037	6.77818e-25	2.8707e-22	Rb1
ENSMUSG00000074968	593.727	3.1467	0.306298	10.2733	9.29376e-25	3.85577e-22	Ano3
ENSMUSG00000067873	2730.46	-2.15783	0.210173	-10.2669	9.93555e-25	4.03959e-22	Htatsf1
ENSMUSG00000031434	141.794	-3.27216	0.319419	-10.2441	1.25821e-24	5.01534e-22	Morc4
ENSMUSG00000025219	166.003	-6.19094	0.60655	-10.2068	1.84856e-24	7.22679e-22	Fgf8
ENSMUSG00000010476	110.67	4.31434	0.42397	10.1761	2.53626e-24	9.58592e-22	Ebf3
ENSMUSG00000020990	295.659	1.90191	0.186908	10.1757	2.54631e-24	9.58592e-22	Cdkl1
ENSMUSG00000022055	1168.11	-3.56466	0.350574	-10.1681	2.75313e-24	1.01761e-21	Nefl
ENSMUSG00000090150	1578.85	1.70492	0.167779	10.1617	2.9394e-24	1.06706e-21	Acad11
ENSMUSG00000032527	526.214	-1.86179	0.185838	-10.0183	1.26602e-23	4.45939e-21	Pccb
ENSMUSG00000024063	1873.6	1.70477	0.170173	10.0179	1.27229e-23	4.45939e-21	Lbh
ENSMUSG00000033906	374.394	-2.63191	0.264402	-9.95417	2.41839e-23	8.33279e-21	Zdhhc15
ENSMUSG00000034403	1015.56	-2.18796	0.219894	-9.95009	2.51945e-23	8.5363e-21	Pja1
ENSMUSG00000021098	939.256	-3.16554	0.318847	-9.92808	3.14259e-23	1.04731e-20	4930447C04Rik
ENSMUSG00000031137	266.637	-3.12283	0.317131	-9.84713	7.05276e-23	2.31251e-20	Fgf13
ENSMUSG00000045410	801.831	1.75884	0.179042	9.82361	8.90935e-23	2.87489e-20	Akr1e1
ENSMUSG00000026765	127.417	-3.00522	0.306801	-9.79536	1.17875e-22	3.74419e-20	Lypd6b
ENSMUSG00000021136	304.783	-2.62275	0.269006	-9.74976	1.84907e-22	5.78305e-20	Smoc1
ENSMUSG00000042903	2007.87	-1.90541	0.19586	-9.72841	2.28134e-22	7.02687e-20	Foxo4
ENSMUSG00000043929	102.825	-3.00586	0.309129	-9.72364	2.39073e-22	7.25391e-20	Klhl15
ENSMUSG00000024479	390.672	-1.858	0.192487	-9.65259	4.79311e-22	1.43293e-19	Mal2
ENSMUSG00000049233	183.411	-2.44882	0.259134	-9.45001	3.38785e-21	9.9814e-19	Apoo-ps
ENSMUSG00000031734	235.454	3.67704	0.39018	9.42395	4.34421e-21	1.26162e-18	Irx3
ENSMUSG00000035847	371.367	-2.4904	0.264597	-9.41206	4.86506e-21	1.39298e-18	Ids
ENSMUSG00000015217	1564.12	-1.86747	0.198449	-9.41031	4.94692e-21	1.39675e-18	Hmgb3
ENSMUSG00000047793	247.37	-3.34359	0.35772	-9.34694	9.02224e-21	2.51251e-18	Sned1
ENSMUSG00000031737	152.121	3.78322	0.40489	9.34382	9.29232e-21	2.55275e-18	Irx5
ENSMUSG00000023092	852.113	-2.14379	0.231914	-9.24391	2.37643e-20	6.4414e-18	Fhl1
ENSMUSG00000024366	149.9	2.93902	0.31812	9.23872	2.4946e-20	6.67272e-18	Gfra3
ENSMUSG00000071723	567.324	-1.87612	0.204164	-9.18931	3.95378e-20	1.04385e-17	Gspt2
ENSMUSG00000072249	142.49	-7.58853	0.82676	-9.17863	4.36617e-20	1.13795e-17	Fthl17f
ENSMUSG00000057836	698.869	-3.42988	0.374475	-9.15915	5.23092e-20	1.34607e-17	Xlr3a
ENSMUSG00000023906	6308.65	-1.34232	0.146711	-9.14942	5.72418e-20	1.45459e-17	Cldn6
ENSMUSG00000025264	1295.81	-2.36551	0.25858	-9.14805	5.79704e-20	1.45491e-17	Tsr2
ENSMUSG00000056413	162.994	-2.43776	0.267193	-9.12361	7.26647e-20	1.78408e-17	Adap1
ENSMUSG00000025287	677.416	-2.44368	0.267849	-9.12334	7.2841e-20	1.78408e-17	Acot9
ENSMUSG00000025246	5123.36	-1.63626	0.179623	-9.10937	8.28622e-20	2.00536e-17	Tbl1x
ENSMUSG00000001249	391.354	-1.68811	0.18557	-9.09687	9.29724e-20	2.22357e-17	Hpn
ENSMUSG00000054196	675.678	-2.09343	0.230521	-9.08131	1.07274e-19	2.53578e-17	Cthrc1
ENSMUSG00000038564	2482.27	1.62061	0.178604	9.07376	1.1498e-19	2.68142e-17	Ift172
ENSMUSG00000035232	1108.03	-3.098	0.341462	-9.07273	1.16073e-19	2.68142e-17	Pdk3
ENSMUSG00000015342	391.698	-2.30444	0.254439	-9.05696	1.34141e-19	3.06399e-17	Xk
ENSMUSG00000048218	104.287	-2.54904	0.281788	-9.04596	1.48358e-19	3.35107e-17	Amigo2
ENSMUSG00000057615	110.14	-3.08398	0.343214	-8.98557	2.5739e-19	5.74998e-17	Ldoc1
ENSMUSG00000026173	579.218	3.15784	0.352738	8.95238	3.47913e-19	7.68775e-17	Plcd4
ENSMUSG00000033965	187.932	-3.66989	0.410195	-8.9467	3.66276e-19	8.00648e-17	Slc16a2
ENSMUSG00000040990	352.268	-1.85161	0.207102	-8.94056	3.87201e-19	8.37385e-17	Sh3kbp1
ENSMUSG00000008999	606.647	2.6614	0.297732	8.93891	3.93013e-19	8.41007e-17	Bmp7
ENSMUSG00000047844	3302.45	-1.695	0.189943	-8.92374	4.50807e-19	9.54631e-17	Bex4
ENSMUSG00000036617	4178.9	-1.97005	0.220922	-8.91742	4.77271e-19	1.00025e-16	Etl4
ENSMUSG00000033033	525.622	2.50224	0.28173	8.88169	6.58524e-19	1.36603e-16	Calhm2
ENSMUSG00000035246	1218.39	-2.24047	0.253346	-8.84351	9.27566e-19	1.9047e-16	Pcyt1b
ENSMUSG00000060862	1895.81	1.12006	0.126954	8.82254	1.11896e-18	2.27474e-16	Zbtb40
ENSMUSG00000072966	409.987	-1.68628	0.191535	-8.80405	1.31965e-18	2.65616e-16	Gprasp2
ENSMUSG00000033436	1771.04	-2.42323	0.275775	-8.78698	1.53629e-18	3.06188e-16	Armcx2
ENSMUSG00000031303	780.56	-2.73764	0.312336	-8.76506	1.86676e-18	3.6844e-16	Map3k15
ENSMUSG00000028613	1855.35	-1.39351	0.159083	-8.75961	1.95928e-18	3.82983e-16	Lrp8
ENSMUSG00000014773	711.917	1.91163	0.218309	8.7565	2.01398e-18	3.89926e-16	Dll1
ENSMUSG00000031647	439.827	-1.46312	0.167121	-8.75489	2.04299e-18	3.9181e-16	Mfap3l
ENSMUSG00000039879	1147.5	1.31891	0.151011	8.73388	2.46077e-18	4.67523e-16	Heca
ENSMUSG00000018169	680.584	2.09495	0.241184	8.68614	3.74975e-18	7.0582e-16	Mfng
ENSMUSG00000068744	10639.5	1.07528	0.123956	8.67474	4.14511e-18	7.73083e-16	Psrc1
ENSMUSG00000018569	2030.79	-1.92486	0.22242	-8.65415	4.96584e-18	9.17732e-16	Cldn7
ENSMUSG00000044254	927.479	-1.56946	0.181423	-8.65082	5.11327e-18	9.36465e-16	Pcsk9
ENSMUSG00000086236	145.228	2.48429	0.287364	8.64509	5.37623e-18	9.75833e-16	5830418P13Rik
ENSMUSG00000056656	320.783	2.78766	0.322705	8.63843	5.699e-18	1.02527e-15	Apol8
ENSMUSG00000045427	3667.22	-1.63241	0.189228	-8.62668	6.3158e-18	1.12626e-15	Hnrnph2
ENSMUSG00000043557	277.888	2.39211	0.278099	8.60165	7.858e-18	1.38909e-15	Mdga1
ENSMUSG00000025265	2875.39	-3.00808	0.349754	-8.60054	7.93413e-18	1.39046e-15	Fgd1
ENSMUSG00000023055	2591	1.28629	0.14979	8.58734	8.9004e-18	1.54646e-15	Calcoco1
ENSMUSG00000086158	247.618	1.70264	0.199026	8.55486	1.18013e-17	2.03313e-15	Ccpg1os
ENSMUSG00000050071	5514.23	-1.90307	0.222614	-8.54874	1.24434e-17	2.12574e-15	Bex1
ENSMUSG00000059895	2584.66	1.35551	0.158868	8.53229	1.43475e-17	2.43058e-15	Ptp4a3
ENSMUSG00000031352	1001.06	-1.65028	0.193543	-8.52664	1.50661e-17	2.53123e-15	Hccs
ENSMUSG00000031383	2529.23	-2.68233	0.315233	-8.50904	1.75375e-17	2.9223e-15	Dusp9
ENSMUSG00000046908	399.073	2.71335	0.319536	8.4915	2.03982e-17	3.37134e-15	Ltb4r1
ENSMUSG00000029522	400.225	-3.4993	0.412283	-8.48763	2.10895e-17	3.45748e-15	Pla2g1b
ENSMUSG00000031397	102.973	-4.25121	0.50104	-8.48476	2.1616e-17	3.51546e-15	Tktl1
ENSMUSG00000031232	892.914	-2.05012	0.241868	-8.47619	2.32697e-17	3.75436e-15	Magt1
ENSMUSG00000031134	1095.5	-2.04653	0.241793	-8.46399	2.58378e-17	4.13588e-15	Rbmx
ENSMUSG00000041193	63.0252	-4.42259	0.523267	-8.45188	2.86646e-17	4.52262e-15	Pla2g5
ENSMUSG00000045103	805.609	-2.06978	0.244894	-8.45174	2.86988e-17	4.52262e-15	Dmd
ENSMUSG00000035547	473.185	-1.98435	0.235346	-8.43164	3.40851e-17	5.33013e-15	Capn5
ENSMUSG00000022346	1499.3	-1.51154	0.18027	-8.3849	5.07689e-17	7.87848e-15	Myc
ENSMUSG00000073423	529.47	-1.33995	0.160048	-8.37215	5.65785e-17	8.71351e-15	Zfp414
ENSMUSG00000062760	930.443	2.50432	0.299285	8.36769	5.87604e-17	8.9815e-15	Shisal1
ENSMUSG00000045179	642.932	-1.90871	0.228235	-8.36291	6.11884e-17	9.28283e-15	Sox3
ENSMUSG00000057963	1178.4	-1.45555	0.17408	-8.36138	6.19884e-17	9.33453e-15	Itpk1
ENSMUSG00000031209	82.9108	-4.1372	0.494971	-8.35848	6.35312e-17	9.49652e-15	Heph
ENSMUSG00000051111	490.639	-1.98748	0.238497	-8.33337	7.85753e-17	1.16595e-14	Sv2c
ENSMUSG00000035929	634.514	-1.65527	0.198739	-8.32885	8.16339e-17	1.20256e-14	H2-Q4
ENSMUSG00000099759	63.8334	-4.41767	0.531081	-8.31826	8.92665e-17	1.30434e-14	1700030C10Rik
ENSMUSG00000085389	267.613	2.26037	0.27176	8.31752	8.98259e-17	1.30434e-14	ENSMUSG00000085389
ENSMUSG00000041688	379.638	-2.861	0.344269	-8.31038	9.54001e-17	1.37545e-14	Amot
ENSMUSG00000091994	444	1.91476	0.230608	8.30311	1.01424e-16	1.45201e-14	E130317F20Rik
ENSMUSG00000032135	3582.7	1.11237	0.134069	8.29699	1.06782e-16	1.51802e-14	Mcam
ENSMUSG00000045232	60.1599	-3.00529	0.362518	-8.29003	1.13216e-16	1.59831e-14	Rln3
ENSMUSG00000043384	2705.17	-1.67773	0.202806	-8.27261	1.31059e-16	1.83744e-14	Gprasp1
ENSMUSG00000031266	371.265	-1.46019	0.176784	-8.25978	1.45936e-16	2.03201e-14	Gla
ENSMUSG00000044628	161.445	-2.14554	0.259876	-8.25602	1.50606e-16	2.07061e-14	Rnf208
ENSMUSG00000041658	1680.21	-2.287	0.277014	-8.25591	1.50746e-16	2.07061e-14	Rragb
ENSMUSG00000021615	679.013	1.45054	0.175918	8.24552	1.64438e-16	2.24354e-14	Xrcc4
ENSMUSG00000035279	262.37	1.95359	0.237113	8.23906	1.73576e-16	2.35241e-14	Ssc5d
ENSMUSG00000039616	172.315	-3.59883	0.437064	-8.23411	1.80903e-16	2.43549e-14	Mocos
ENSMUSG00000031365	1904.49	-1.45146	0.176625	-8.21779	2.07289e-16	2.77235e-14	Zfp275
ENSMUSG00000033361	257.026	-2.05229	0.250315	-8.19886	2.42683e-16	3.22451e-14	Prrg3
ENSMUSG00000031428	323.876	-2.60593	0.317932	-8.19649	2.47517e-16	3.26739e-14	Zcchc18
ENSMUSG00000036915	61.0193	-4.06154	0.495857	-8.19095	2.59176e-16	3.39922e-14	Kirrel2
ENSMUSG00000042523	814.973	1.28657	0.157213	8.18363	2.75428e-16	3.58922e-14	Dnal1
ENSMUSG00000008090	381.131	-1.62432	0.198774	-8.17168	3.04122e-16	3.93789e-14	Fgfrl1
ENSMUSG00000016637	1377.44	1.54404	0.189509	8.14759	3.71242e-16	4.77657e-14	Ift27
ENSMUSG00000031112	450.697	-2.49521	0.307116	-8.12465	4.48673e-16	5.73652e-14	Stk26
ENSMUSG00000053846	232.448	-2.13784	0.263659	-8.10837	5.13042e-16	6.51852e-14	Lipg
ENSMUSG00000062646	474.052	1.38664	0.171042	8.10701	5.18803e-16	6.55077e-14	Ganc
ENSMUSG00000068079	131.501	-3.68537	0.454635	-8.10621	5.2224e-16	6.55347e-14	Tcf15
ENSMUSG00000031012	1767.46	-1.67901	0.207231	-8.10213	5.4006e-16	6.73551e-14	Cask
ENSMUSG00000055633	215.006	-1.86889	0.230906	-8.0937	5.78772e-16	7.13653e-14	Zfp580
ENSMUSG00000030554	2160.51	2.30562	0.284869	8.09361	5.79235e-16	7.13653e-14	Synm
ENSMUSG00000059327	99.3352	-2.54286	0.314299	-8.09059	5.93786e-16	7.27173e-14	Eda
ENSMUSG00000032334	140.641	-1.90847	0.236078	-8.08408	6.26366e-16	7.62478e-14	Loxl1
ENSMUSG00000072692	4928.56	-1.09293	0.135453	-8.06867	7.10705e-16	8.59995e-14	Rpl37rt
ENSMUSG00000034472	190.035	-1.73935	0.215614	-8.06695	7.20777e-16	8.67022e-14	Rasd2
ENSMUSG00000037725	6631.85	1.00555	0.124695	8.06406	7.37988e-16	8.82503e-14	Ckap2
ENSMUSG00000021222	5510.31	1.23836	0.153683	8.05788	7.76285e-16	9.22871e-14	Dcaf4
ENSMUSG00000001270	1886.39	-2.29493	0.285611	-8.03518	9.34449e-16	1.10033e-13	Ckb
ENSMUSG00000059182	511.346	1.35263	0.168344	8.03492	9.36384e-16	1.10033e-13	Skap2
ENSMUSG00000042712	3236.68	-1.55453	0.193804	-8.02113	1.04773e-15	1.2241e-13	Tceal9
ENSMUSG00000035476	940.522	-1.82669	0.227861	-8.01667	1.08652e-15	1.26216e-13	Tab3
ENSMUSG00000050148	4165.31	-1.89328	0.236396	-8.00892	1.15719e-15	1.33662e-13	Ubqln2
ENSMUSG00000053129	163.08	3.01285	0.376414	8.00408	1.20364e-15	1.38241e-13	Gsx1
ENSMUSG00000025266	4976.03	-2.13846	0.267212	-8.00286	1.21562e-15	1.38834e-13	Gnl3l
ENSMUSG00000065979	3721.07	2.01813	0.252456	7.994	1.30629e-15	1.48355e-13	Cpped1
ENSMUSG00000073016	64.3208	-4.10359	0.514249	-7.97977	1.46608e-15	1.65578e-13	Uprt
ENSMUSG00000054662	705.057	-2.24231	0.281417	-7.96791	1.61383e-15	1.81257e-13	Ano9
ENSMUSG00000034701	698.418	2.13667	0.268624	7.95413	1.80394e-15	2.01497e-13	Neurod1
ENSMUSG00000050963	77.2045	2.67495	0.337124	7.93462	2.1114e-15	2.3455e-13	Kcns2
ENSMUSG00000024347	346.001	2.3598	0.297972	7.91955	2.38363e-15	2.62352e-13	Psd2
ENSMUSG00000031297	9513.85	-2.68869	0.339509	-7.91935	2.38749e-15	2.62352e-13	Slc7a3
ENSMUSG00000024592	480.789	1.21395	0.153404	7.91342	2.50406e-15	2.73683e-13	C330018D20Rik
ENSMUSG00000106464	256.277	1.61745	0.204442	7.91153	2.54253e-15	2.76401e-13	C130083M11Rik
ENSMUSG00000020184	14123.7	1.62504	0.205575	7.90486	2.6823e-15	2.90045e-13	Mdm2
ENSMUSG00000079481	197.917	-2.74364	0.347168	-7.90291	2.7247e-15	2.93071e-13	Nhsl2
ENSMUSG00000024921	544.034	1.78042	0.225517	7.89484	2.90679e-15	3.11011e-13	Smarca2
ENSMUSG00000018845	196.772	2.54513	0.322836	7.88367	3.17908e-15	3.38364e-13	Unc45b
ENSMUSG00000071456	191.812	-1.66854	0.212222	-7.86224	3.77339e-15	3.99528e-13	1110002L01Rik
ENSMUSG00000026831	1500.02	2.04213	0.260829	7.82941	4.90152e-15	5.16285e-13	1700007K13Rik
ENSMUSG00000025272	1350.77	-2.33392	0.29846	-7.81988	5.28721e-15	5.5404e-13	Tro
ENSMUSG00000039542	531.963	1.90021	0.243119	7.81594	5.45526e-15	5.68718e-13	Ncam1
ENSMUSG00000024892	2350.65	1.41232	0.181212	7.79372	6.50637e-15	6.74837e-13	Pcx
ENSMUSG00000044348	366.763	-1.54371	0.198443	-7.77909	7.30502e-15	7.53826e-13	Slc25a53
ENSMUSG00000071665	129.33	-2.15379	0.277186	-7.77022	7.83518e-15	8.04451e-13	Foxr2
ENSMUSG00000007594	352.494	-2.24227	0.288931	-7.76058	8.45398e-15	8.63623e-13	Hapln4
ENSMUSG00000030494	1216.35	-1.70221	0.219543	-7.75344	8.9437e-15	9.09083e-13	Rhpn2
ENSMUSG00000005823	973.188	1.11329	0.14371	7.74675	9.42744e-15	9.53485e-13	Gpr108
ENSMUSG00000033460	1746.33	-1.48847	0.192399	-7.73638	1.02289e-14	1.02942e-12	Armcx1
ENSMUSG00000031441	885.251	-1.17213	0.15182	-7.72051	1.15863e-14	1.16029e-12	Atp11a
ENSMUSG00000026972	882.101	-1.55266	0.201535	-7.70416	1.31707e-14	1.31248e-12	Arrdc1
ENSMUSG00000059325	421.576	-2.92006	0.379222	-7.70012	1.35941e-14	1.34807e-12	Hopx
ENSMUSG00000024565	2079.96	1.90939	0.248889	7.67167	1.69778e-14	1.67544e-12	Sall3
ENSMUSG00000073125	619.481	-2.71841	0.354488	-7.66856	1.73937e-14	1.70819e-12	Xlr3b
ENSMUSG00000050424	1294.18	-4.98515	0.651143	-7.656	1.91808e-14	1.87464e-12	Pnma5
ENSMUSG00000024238	107.549	2.22002	0.290562	7.64044	2.1648e-14	2.10566e-12	Zeb1
ENSMUSG00000035151	617.127	1.27519	0.167094	7.63155	2.3194e-14	2.24529e-12	Elmod2
ENSMUSG00000070473	296.869	-2.19211	0.287308	-7.62982	2.35089e-14	2.26499e-12	Cldn3
ENSMUSG00000074800	1400.72	-1.05879	0.138951	-7.61989	2.53883e-14	2.43452e-12	ENSMUSG00000074800
ENSMUSG00000008167	2157.04	1.42604	0.18732	7.6129	2.6802e-14	2.55802e-12	Fbxw9
ENSMUSG00000049807	2681.88	1.92475	0.253432	7.59472	3.08464e-14	2.93027e-12	Arhgap23
ENSMUSG00000026163	135.022	-2.52879	0.333102	-7.59165	3.15863e-14	2.9866e-12	Sphkap
ENSMUSG00000042473	43.4546	-3.77414	0.497844	-7.58097	3.42981e-14	3.22799e-12	Tbc1d8b
ENSMUSG00000027281	1432.65	1.10834	0.146285	7.5766	3.54723e-14	3.32311e-12	Slx4ip
ENSMUSG00000046873	1131.77	-1.78944	0.236291	-7.57304	3.64596e-14	3.39994e-12	Mbtps2
ENSMUSG00000032064	472.168	1.38266	0.183028	7.55436	4.20934e-14	3.90738e-12	Dixdc1
ENSMUSG00000033590	386.951	-1.71386	0.226904	-7.55325	4.24531e-14	3.91033e-12	Myo5c
ENSMUSG00000030849	1662.36	1.44088	0.190767	7.55308	4.25099e-14	3.91033e-12	Fgfr2
ENSMUSG00000025269	872.106	-1.75326	0.2322	-7.55064	4.33131e-14	3.96627e-12	Apex2
ENSMUSG00000009628	1141.21	1.76286	0.234317	7.52339	5.33724e-14	4.86551e-12	Tex15
ENSMUSG00000066894	701.375	-1.41812	0.188531	-7.52195	5.3964e-14	4.89747e-12	Vsig10
ENSMUSG00000060508	127.556	-2.78778	0.371739	-7.49929	6.41625e-14	5.77151e-12	Nlrp9b
ENSMUSG00000029763	7694.42	1.01394	0.135348	7.49141	6.81363e-14	6.10195e-12	Exoc4
ENSMUSG00000095742	98.5201	-3.93812	0.525823	-7.48944	6.91662e-14	6.16701e-12	ENSMUSG00000095742
ENSMUSG00000025665	3763.13	-1.78059	0.238077	-7.47902	7.48763e-14	6.64699e-12	Rps6ka6
ENSMUSG00000047757	431.775	-1.49599	0.200325	-7.46785	8.15157e-14	7.20493e-12	Fancb
ENSMUSG00000073411	520.351	-1.38083	0.185043	-7.46224	8.50619e-14	7.48581e-12	H2-D1
ENSMUSG00000016382	2702.47	-2.59357	0.347827	-7.4565	8.88533e-14	7.78577e-12	Pls3
ENSMUSG00000033737	724.956	-2.89017	0.387747	-7.45375	9.07242e-14	7.91559e-12	Fndc3c1
ENSMUSG00000023443	40.0233	-4.54122	0.609701	-7.44828	9.45638e-14	8.21533e-12	Esx1
ENSMUSG00000035725	395.856	-1.80525	0.24322	-7.42227	1.15132e-13	9.95966e-12	Prkx
ENSMUSG00000042515	94.6814	-3.08993	0.416377	-7.421	1.16236e-13	1.00126e-11	Pwwp3b
ENSMUSG00000040466	1321.4	-1.82534	0.246003	-7.41997	1.1715e-13	1.00487e-11	Blvrb
ENSMUSG00000031216	102.874	-4.93788	0.667474	-7.39787	1.38387e-13	1.18205e-11	Stard8
ENSMUSG00000046814	218.346	-2.07361	0.280583	-7.39036	1.46434e-13	1.24555e-11	Gchfr
ENSMUSG00000002227	1973.73	-2.80393	0.379703	-7.38453	1.52998e-13	1.29596e-11	Mov10
ENSMUSG00000048007	1521.77	-1.7359	0.235655	-7.3663	1.75431e-13	1.47981e-11	Timm8a1
ENSMUSG00000026142	1091.91	1.12809	0.153176	7.36466	1.77605e-13	1.49195e-11	Rhbdd1
ENSMUSG00000062184	486.74	-2.24829	0.305543	-7.35835	1.86203e-13	1.55546e-11	Hs6st2
ENSMUSG00000073139	363.149	-1.86694	0.25373	-7.35799	1.86695e-13	1.55546e-11	Tmem185a
ENSMUSG00000007888	246.171	-2.54997	0.3469	-7.35071	1.97156e-13	1.63591e-11	Crlf1
ENSMUSG00000021701	5575.41	2.24283	0.305226	7.34811	2.01031e-13	1.66128e-11	Plk2
ENSMUSG00000052854	236.545	-2.24855	0.306574	-7.33444	2.22659e-13	1.83256e-11	Nrk
ENSMUSG00000019979	7903.27	1.63829	0.22339	7.33376	2.23791e-13	1.83445e-11	Apaf1
ENSMUSG00000031179	56.4121	-4.00936	0.546772	-7.33279	2.25413e-13	1.84033e-11	3830417A13Rik
ENSMUSG00000002603	104.03	-2.08545	0.284927	-7.31923	2.49404e-13	2.02806e-11	Tgfb1
ENSMUSG00000057897	1217.34	-1.74627	0.238723	-7.31504	2.57297e-13	2.0839e-11	Camk2b
ENSMUSG00000025732	249.331	-1.37017	0.188124	-7.28333	3.25684e-13	2.61693e-11	Mcrip2
ENSMUSG00000020883	3124.39	1.31634	0.181174	7.26561	3.71363e-13	2.97222e-11	Fbxl20
ENSMUSG00000012282	1194.09	2.16365	0.297909	7.2628	3.79171e-13	3.02281e-11	Wnt8a
ENSMUSG00000059439	1891.09	1.11075	0.153001	7.25977	3.87763e-13	3.07923e-11	Bcas3
ENSMUSG00000025978	218.399	3.15756	0.435338	7.25311	4.07305e-13	3.22183e-11	Rftn2
ENSMUSG00000020226	83.291	-4.9162	0.677939	-7.25168	4.11638e-13	3.24348e-11	Slc5a4b
ENSMUSG00000040093	1542.22	1.25379	0.17297	7.2486	4.21113e-13	3.30533e-11	Bmf
ENSMUSG00000074170	103.724	-2.12557	0.293414	-7.24427	4.34776e-13	3.39945e-11	Plekhf1
ENSMUSG00000040432	431.185	2.42743	0.335809	7.22861	4.87958e-13	3.80065e-11	Ltb4r2
ENSMUSG00000028909	658.379	-1.19512	0.165554	-7.21895	5.23921e-13	4.06518e-11	Ptpru
ENSMUSG00000072844	60.5876	-7.67086	1.06381	-7.21075	5.56453e-13	4.3012e-11	G530011O06Rik
ENSMUSG00000042644	791.784	-1.9985	0.277224	-7.20896	5.63801e-13	4.34148e-11	Itpr3
ENSMUSG00000005268	108.77	-2.94595	0.410482	-7.1768	7.13633e-13	5.47451e-11	Prlr
ENSMUSG00000059900	121.646	-3.79441	0.529642	-7.1641	7.83001e-13	5.98407e-11	Tmem40
ENSMUSG00000039065	574.624	1.03539	0.144548	7.16299	7.89389e-13	6.0103e-11	Atpsckmt
ENSMUSG00000066652	773.524	-7.16274	1.00266	-7.14377	9.08061e-13	6.88805e-11	Lefty2
ENSMUSG00000031099	562.91	-1.94057	0.271728	-7.1416	9.22484e-13	6.97144e-11	Smarca1
ENSMUSG00000058254	1606.72	-1.32922	0.186587	-7.12388	1.04932e-12	7.87147e-11	Tspan7
ENSMUSG00000054612	1070.22	1.15885	0.162684	7.12331	1.05367e-12	7.87499e-11	Mgmt
ENSMUSG00000043831	315.617	1.58849	0.223177	7.11762	1.09807e-12	8.17681e-11	Lysmd4
ENSMUSG00000025175	182.773	2.6895	0.378097	7.11326	1.13337e-12	8.40889e-11	Fn3k
ENSMUSG00000058589	470.302	2.12347	0.298595	7.11153	1.14764e-12	8.48379e-11	Anks1b
ENSMUSG00000000555	907.829	-1.54894	0.218028	-7.10429	1.2094e-12	8.90796e-11	Itga5
ENSMUSG00000052776	334.146	-2.94248	0.414439	-7.09993	1.24824e-12	9.16084e-11	Oas1a
ENSMUSG00000025059	544.2	-2.04583	0.288397	-7.09379	1.30484e-12	9.54177e-11	Gk
ENSMUSG00000053141	517.653	2.6693	0.376349	7.09263	1.31587e-12	9.58794e-11	Ptprt
ENSMUSG00000079834	39.0235	-3.44475	0.485781	-7.09115	1.33002e-12	9.65643e-11	Tmlhe
ENSMUSG00000048040	296.4	-2.05654	0.290667	-7.07522	1.49209e-12	1.07591e-10	Arxes2
ENSMUSG00000000290	175.153	2.45352	0.346778	7.07519	1.49248e-12	1.07591e-10	Itgb2
ENSMUSG00000071379	2058.9	1.72308	0.243588	7.07377	1.50776e-12	1.08102e-10	Hpcal1
ENSMUSG00000047501	2021.59	-1.76087	0.248937	-7.07355	1.51021e-12	1.08102e-10	Cldn4
ENSMUSG00000031333	1392.87	-1.79794	0.254361	-7.06846	1.5666e-12	1.11746e-10	Abcb7
ENSMUSG00000012396	1490.12	-2.70683	0.383108	-7.06544	1.6011e-12	1.13807e-10	Nanog
ENSMUSG00000022099	451.982	-2.62252	0.371402	-7.06113	1.65155e-12	1.16984e-10	Dmtn
ENSMUSG00000033276	300.82	1.41985	0.201318	7.05275	1.75411e-12	1.23817e-10	Stk36
ENSMUSG00000042745	594.831	1.58262	0.224537	7.04839	1.81004e-12	1.27323e-10	Id1
ENSMUSG00000071722	54.6607	-2.88221	0.409077	-7.04565	1.84594e-12	1.294e-10	Spin4
ENSMUSG00000107385	239.224	-1.98101	0.281233	-7.04399	1.86811e-12	1.30505e-10	C330024D21Rik
ENSMUSG00000035967	761.669	-1.45921	0.207185	-7.04305	1.88076e-12	1.30938e-10	Ints6l
ENSMUSG00000073771	1773.81	1.10724	0.15757	7.02698	2.11048e-12	1.45914e-10	ENSMUSG00000073771
ENSMUSG00000046879	107.732	-3.24198	0.461391	-7.02652	2.11741e-12	1.45914e-10	Irgm1
ENSMUSG00000049502	833.816	-1.89254	0.269511	-7.02213	2.18514e-12	1.50073e-10	Dtx3l
ENSMUSG00000030281	164.811	-3.40767	0.485926	-7.01272	2.33728e-12	1.59445e-10	Il17rc
ENSMUSG00000100252	87.0852	2.4802	0.353978	7.00664	2.44101e-12	1.65965e-10	Mir124-2hg
ENSMUSG00000070509	919.421	1.9387	0.277306	6.9912	2.72544e-12	1.84685e-10	Rgma
ENSMUSG00000031292	243.918	-1.88976	0.270327	-6.99066	2.73599e-12	1.84784e-10	Cdkl5
ENSMUSG00000049555	58.4776	-2.57505	0.368416	-6.98953	2.75815e-12	1.85663e-10	Tmie
ENSMUSG00000022385	15175.2	1.07527	0.153923	6.98578	2.83287e-12	1.90064e-10	Gtse1
ENSMUSG00000022906	681.106	-2.58996	0.370874	-6.98339	2.88138e-12	1.92683e-10	Parp9
ENSMUSG00000037855	8270.64	2.27379	0.325724	6.98073	2.93647e-12	1.95723e-10	Zfp365
ENSMUSG00000037347	79.2137	-2.32972	0.333859	-6.97814	2.99107e-12	1.98711e-10	Chst7
ENSMUSG00000035226	429.688	-1.36568	0.195723	-6.9776	3.00263e-12	1.98829e-10	Rims4
ENSMUSG00000042367	251.321	-1.82531	0.261669	-6.97565	3.0447e-12	2.0096e-10	Gjb3
ENSMUSG00000041115	100.229	-2.04386	0.293961	-6.95283	3.5803e-12	2.35546e-10	Iqsec2
ENSMUSG00000058761	4201.66	1.20676	0.173586	6.95199	3.60172e-12	2.36192e-10	Rnf169
ENSMUSG00000031148	1270.74	-1.25748	0.180952	-6.94927	3.67188e-12	2.40018e-10	Gpkow
ENSMUSG00000020326	29001.6	1.25869	0.181202	6.94634	3.74877e-12	2.44259e-10	Ccng1
ENSMUSG00000041020	298.982	-1.5715	0.226458	-6.93948	3.9355e-12	2.55606e-10	Map7d2
ENSMUSG00000024268	602.638	-1.67138	0.241155	-6.93071	4.18744e-12	2.71104e-10	Celf4
ENSMUSG00000019894	601.319	-2.05557	0.296663	-6.92899	4.23869e-12	2.73307e-10	Slc6a15
ENSMUSG00000092060	3135.17	-1.13764	0.164207	-6.92812	4.26461e-12	2.73307e-10	Bend4
ENSMUSG00000029151	93.236	-2.52447	0.364397	-6.92781	4.2742e-12	2.73307e-10	Slc30a3
ENSMUSG00000006310	149.616	-1.69982	0.245363	-6.92777	4.27525e-12	2.73307e-10	Zbtb32
ENSMUSG00000038884	557.517	-2.058	0.297319	-6.92185	4.45799e-12	2.84072e-10	Shfl
ENSMUSG00000107909	52.5751	2.79231	0.403443	6.92119	4.47861e-12	2.84072e-10	ENSMUSG00000107909
ENSMUSG00000045455	1247.73	-1.72704	0.249537	-6.92097	4.48556e-12	2.84072e-10	ENSMUSG00000045455
ENSMUSG00000027660	5222.67	-1.25566	0.181474	-6.91926	4.54004e-12	2.86629e-10	Skil
ENSMUSG00000024338	247.585	-5.73322	0.829069	-6.91526	4.67009e-12	2.93927e-10	Psmb8
ENSMUSG00000106918	637.805	-1.04913	0.151749	-6.9136	4.72492e-12	2.9646e-10	Mrpl33
ENSMUSG00000025507	5096.61	1.21024	0.175128	6.91058	4.8267e-12	3.01914e-10	Pidd1
ENSMUSG00000057000	183.295	-5.74445	0.831697	-6.90691	4.9534e-12	3.08889e-10	Nxf3
ENSMUSG00000051154	1058.24	1.49076	0.215914	6.90439	5.04197e-12	3.1345e-10	Commd3
ENSMUSG00000037386	1109.59	-1.47714	0.213983	-6.90306	5.08924e-12	3.15424e-10	Rims2
ENSMUSG00000087396	97.6021	-2.27808	0.330499	-6.89285	5.46849e-12	3.37899e-10	4933407K13Rik
ENSMUSG00000063663	1391.56	-1.14354	0.165922	-6.89205	5.49957e-12	3.3879e-10	Brwd3
ENSMUSG00000034891	142.343	-2.65555	0.385417	-6.89006	5.57686e-12	3.42513e-10	Sncb
ENSMUSG00000047281	730.451	-1.8667	0.271029	-6.88745	5.67995e-12	3.4675e-10	Sfn
ENSMUSG00000041552	45.166	-2.92758	0.425617	-6.87843	6.05174e-12	3.68341e-10	Ptchd1
ENSMUSG00000030431	358.5	-1.42959	0.208038	-6.8718	6.33952e-12	3.84405e-10	Tmem238
ENSMUSG00000041025	796.132	-1.15029	0.1674	-6.87149	6.35349e-12	3.84405e-10	Iffo2
ENSMUSG00000049493	674.992	-1.21811	0.177338	-6.86885	6.47205e-12	3.90417e-10	Pls1
ENSMUSG00000048787	1398.08	1.04066	0.15169	6.86042	6.86579e-12	4.12237e-10	Dcun1d3
ENSMUSG00000051067	86.6755	-2.12691	0.310034	-6.86024	6.87434e-12	4.12237e-10	Lingo3
ENSMUSG00000024524	302.583	1.63978	0.239406	6.84938	7.41708e-12	4.43476e-10	Gnal
ENSMUSG00000006019	2309.94	1.23677	0.18071	6.84398	7.70216e-12	4.59171e-10	Dhx34
ENSMUSG00000041272	182.421	2.21721	0.324043	6.84234	7.79111e-12	4.63116e-10	Tox
ENSMUSG00000006930	289.603	-1.45441	0.212616	-6.84056	7.88856e-12	4.67035e-10	Hap1
ENSMUSG00000025529	57.5428	-2.44639	0.357644	-6.8403	7.90299e-12	4.67035e-10	Zfp711
ENSMUSG00000028467	847.675	-1.33258	0.194835	-6.83956	7.94364e-12	4.68076e-10	Gba2
ENSMUSG00000031104	66.8345	-2.58663	0.378339	-6.8368	8.09792e-12	4.75788e-10	Rab33a
ENSMUSG00000017009	4874.37	1.25477	0.183585	6.83483	8.21014e-12	4.80991e-10	Sdc4
ENSMUSG00000036672	3955.38	1.1773	0.172291	6.83321	8.30338e-12	4.82839e-10	Cenpt
ENSMUSG00000001348	119.595	-1.73811	0.254366	-6.83309	8.31048e-12	4.82839e-10	Acp5
ENSMUSG00000048458	1074.01	2.20558	0.322781	6.83305	8.31293e-12	4.82839e-10	Inka2
ENSMUSG00000070780	388.466	-2.22174	0.325294	-6.82994	8.49493e-12	4.92004e-10	Rbm47
ENSMUSG00000006649	131.797	-3.87053	0.566956	-6.82686	8.67932e-12	5.01255e-10	Nphs1
ENSMUSG00000026202	5315.92	-1.10211	0.161559	-6.82171	8.99623e-12	5.18086e-10	Tuba4a
ENSMUSG00000024952	517.789	-1.50027	0.21998	-6.81999	9.10448e-12	5.22839e-10	Rps6ka4
ENSMUSG00000041774	1002.81	-1.32531	0.194459	-6.81534	9.40401e-12	5.38518e-10	Ydjc
ENSMUSG00000045180	3070.72	-1.84117	0.27052	-6.80606	1.00307e-11	5.72791e-10	Shroom2
ENSMUSG00000023942	2068.65	-1.69502	0.249149	-6.80323	1.02302e-11	5.82546e-10	Slc29a1
ENSMUSG00000021950	183.03	2.13218	0.313487	6.80147	1.03556e-11	5.8804e-10	Anxa8
ENSMUSG00000031310	476.192	-1.98352	0.291994	-6.79301	1.09816e-11	6.21855e-10	Zmym3
ENSMUSG00000045284	196.524	-2.04226	0.300699	-6.79172	1.10803e-11	6.25698e-10	Dcaf12l1
ENSMUSG00000071636	252.842	1.46407	0.215642	6.78935	1.12642e-11	6.3432e-10	Rimbp3
ENSMUSG00000083621	982.979	-1.23826	0.182574	-6.7822	1.18358e-11	6.64667e-10	ENSMUSG00000083621
ENSMUSG00000020363	931.343	-1.90509	0.281012	-6.77941	1.20666e-11	6.71287e-10	Gfpt2
ENSMUSG00000026873	401.457	-2.84458	0.419592	-6.7794	1.20673e-11	6.71287e-10	Phf19
ENSMUSG00000060090	822.563	-1.66837	0.246101	-6.77918	1.20857e-11	6.71287e-10	Rp2
ENSMUSG00000031402	635.775	-1.94239	0.286741	-6.77403	1.25245e-11	6.93759e-10	Mpp1
ENSMUSG00000032224	385.002	1.28814	0.190298	6.76904	1.29643e-11	7.16173e-10	Fam81a
ENSMUSG00000023224	207.106	2.49768	0.369553	6.75864	1.39295e-11	7.67407e-10	Serping1
ENSMUSG00000031937	51.318	-2.75465	0.407876	-6.75365	1.44168e-11	7.92106e-10	Vstm5
ENSMUSG00000042225	1751.43	-1.62045	0.239954	-6.75317	1.44651e-11	7.92616e-10	Ammecr1
ENSMUSG00000023972	21245.1	1.17229	0.173802	6.74494	1.53095e-11	8.36632e-10	Ptk7
ENSMUSG00000035776	198.099	-1.72176	0.255435	-6.74051	1.57826e-11	8.58826e-10	Cd99l2
ENSMUSG00000021614	4111.78	1.77651	0.263569	6.74022	1.5815e-11	8.58826e-10	Vcan
ENSMUSG00000039238	650.11	2.16713	0.321535	6.73997	1.58424e-11	8.58826e-10	Zfp750
ENSMUSG00000000881	848.524	-1.82766	0.271529	-6.731	1.68502e-11	9.11031e-10	Dlg3
ENSMUSG00000072964	1531.34	-1.47008	0.218573	-6.72582	1.74603e-11	9.41516e-10	Bhlhb9
ENSMUSG00000080316	111.7	-2.2689	0.337494	-6.7228	1.78268e-11	9.58731e-10	Spaca6
ENSMUSG00000097993	703.99	1.91637	0.285167	6.72015	1.81534e-11	9.73724e-10	Ptprv
ENSMUSG00000031168	722.987	-2.02964	0.302192	-6.7164	1.86273e-11	9.96514e-10	Ebp
ENSMUSG00000058099	142.457	2.67782	0.398755	6.71545	1.87483e-11	1.00035e-09	Nfam1
ENSMUSG00000097023	51.8671	-3.11406	0.463868	-6.71324	1.90345e-11	1.01241e-09	Mir9-3hg
ENSMUSG00000046550	105.742	-2.13364	0.31784	-6.71294	1.90739e-11	1.01241e-09	Spin2c
ENSMUSG00000031242	318.834	-1.60513	0.239299	-6.70765	1.97779e-11	1.04704e-09	2610002M06Rik
ENSMUSG00000055632	264.964	1.8336	0.273427	6.706	2.00035e-11	1.05624e-09	Hmcn2
ENSMUSG00000020484	1481.15	-1.73487	0.258722	-6.70552	2.00691e-11	1.05695e-09	Xbp1
ENSMUSG00000012519	118.596	2.14617	0.320124	6.70418	2.02536e-11	1.06392e-09	Mlkl
ENSMUSG00000036109	138.106	-1.87596	0.279973	-6.70052	2.07675e-11	1.0881e-09	Mbnl3
ENSMUSG00000055780	249.394	-6.54564	0.977101	-6.69904	2.0979e-11	1.09636e-09	Usp26
ENSMUSG00000042834	1461.94	1.89954	0.283646	6.69687	2.12935e-11	1.10994e-09	Nrep
ENSMUSG00000049036	358.934	-1.93216	0.288723	-6.69209	2.20009e-11	1.14388e-09	Tmem121
ENSMUSG00000078954	700.373	-1.76755	0.264206	-6.69004	2.23117e-11	1.15708e-09	Arhgap8
ENSMUSG00000047344	68.2922	-2.46699	0.36887	-6.68797	2.26286e-11	1.17053e-09	Lancl3
ENSMUSG00000069206	504.347	1.36918	0.204791	6.68574	2.29755e-11	1.18546e-09	Zfp874a
ENSMUSG00000040746	4730.64	1.01653	0.152295	6.67479	2.4759e-11	1.27424e-09	Rnf167
ENSMUSG00000033792	276.719	-1.72924	0.259172	-6.67219	2.52007e-11	1.2937e-09	Atp7a
ENSMUSG00000046287	59.3249	-3.61176	0.541395	-6.67121	2.53703e-11	1.29912e-09	Pnma3
ENSMUSG00000031974	807.221	-1.21901	0.18279	-6.66891	2.57714e-11	1.31344e-09	Abcb10
ENSMUSG00000031360	1207.6	-1.50489	0.22567	-6.66855	2.58337e-11	1.31344e-09	Ctps2
ENSMUSG00000056832	971.313	1.05902	0.158809	6.6685	2.58438e-11	1.31344e-09	Ttc26
ENSMUSG00000024027	132.145	2.2081	0.33119	6.66717	2.6079e-11	1.3221e-09	Glp1r
ENSMUSG00000074673	357.543	1.95957	0.293971	6.66586	2.63112e-11	1.33055e-09	Ttll9
ENSMUSG00000025993	482.587	-1.77279	0.26612	-6.66164	2.70793e-11	1.36599e-09	Slc40a1
ENSMUSG00000040350	121.631	1.86728	0.280422	6.65884	2.75989e-11	1.38876e-09	Trim7
ENSMUSG00000001123	68.1846	-4.18411	0.629812	-6.64343	3.06456e-11	1.53826e-09	Lgals9
ENSMUSG00000060681	323.502	-1.60556	0.241919	-6.63677	3.20641e-11	1.60155e-09	Slc9a6
ENSMUSG00000083657	514.569	-1.64716	0.248222	-6.63584	3.22662e-11	1.60769e-09	ENSMUSG00000083657
ENSMUSG00000058669	286.721	2.06874	0.311999	6.6306	3.34324e-11	1.66173e-09	Nkx2-9
ENSMUSG00000031367	505.473	-1.49964	0.226251	-6.62823	3.39736e-11	1.68451e-09	Ap1s2
ENSMUSG00000032376	1479.08	1.18955	0.179599	6.62338	3.5107e-11	1.73647e-09	Usp3
ENSMUSG00000060550	68.0762	-2.28345	0.344833	-6.6219	3.54608e-11	1.74971e-09	H2-Q7
ENSMUSG00000020905	239.465	-1.46835	0.221799	-6.6202	3.58716e-11	1.7657e-09	Usp43
ENSMUSG00000020023	518.317	-1.91905	0.290031	-6.61671	3.67276e-11	1.80346e-09	Tmcc3
ENSMUSG00000054733	668.686	1.09063	0.164868	6.61512	3.71244e-11	1.81856e-09	Msra
ENSMUSG00000004085	3640.1	1.4506	0.219368	6.61265	3.77507e-11	1.83974e-09	Map3k20
ENSMUSG00000022101	37.8671	-3.55186	0.537145	-6.61248	3.7794e-11	1.83974e-09	Fgf17
ENSMUSG00000031239	542.146	-1.20828	0.183142	-6.59749	4.18185e-11	2.02895e-09	Itm2a
ENSMUSG00000026576	1744.5	-1.94416	0.294791	-6.59506	4.25075e-11	2.05746e-09	Atp1b1
ENSMUSG00000062901	3897.64	1.16329	0.176462	6.59229	4.33086e-11	2.09126e-09	Klhl24
ENSMUSG00000046818	1812.39	1.73355	0.263386	6.58179	4.64806e-11	2.23911e-09	Ddit4l
ENSMUSG00000033998	1976.92	-1.22137	0.185581	-6.58133	4.66247e-11	2.24074e-09	Kcnk1
ENSMUSG00000071815	68.275	-7.83716	1.19134	-6.57846	4.75358e-11	2.27914e-09	Fthl17e
ENSMUSG00000110105	25.7819	-4.37754	0.666304	-6.56988	5.03558e-11	2.40798e-09	Vmn2r29
ENSMUSG00000062070	13791.4	-2.01735	0.307075	-6.56957	5.04599e-11	2.40798e-09	Pgk1
ENSMUSG00000073000	113.267	-8.03361	1.22333	-6.567	5.13391e-11	2.4442e-09	Gm10451
ENSMUSG00000073236	615.634	1.19156	0.181512	6.56464	5.21597e-11	2.47746e-09	2500004C02Rik
ENSMUSG00000031207	7583.39	-1.35636	0.206638	-6.56397	5.23936e-11	2.48277e-09	Msn
ENSMUSG00000059708	448.821	-1.616	0.24674	-6.54941	5.77664e-11	2.73101e-09	Akap17b
ENSMUSG00000067194	9021.33	-1.7415	0.26594	-6.54845	5.81386e-11	2.74222e-09	Eif1ax
ENSMUSG00000086316	170.566	-1.78494	0.272632	-6.54706	5.86798e-11	2.76134e-09	Nbdy
ENSMUSG00000006651	467.956	-1.66399	0.254353	-6.54203	6.0689e-11	2.8493e-09	Aplp1
ENSMUSG00000070305	384.282	1.51169	0.231472	6.53077	6.5431e-11	3.0568e-09	Mpzl3
ENSMUSG00000000838	2987.25	-1.4782	0.226357	-6.5304	6.55939e-11	3.0568e-09	Fmr1
ENSMUSG00000050335	218.092	-2.68292	0.410851	-6.53014	6.57101e-11	3.0568e-09	Lgals3
ENSMUSG00000052516	63.5219	3.01802	0.462339	6.52772	6.67776e-11	3.09936e-09	Robo2
ENSMUSG00000031150	1012.41	-1.29973	0.19926	-6.52279	6.90112e-11	3.18969e-09	Ccdc120
ENSMUSG00000026946	85.0061	-4.35992	0.668419	-6.52273	6.90374e-11	3.18969e-09	Nmi
ENSMUSG00000078234	302.308	1.64198	0.251749	6.5223	6.92359e-11	3.1916e-09	Klhdc7a
ENSMUSG00000023905	283.763	-1.68135	0.25785	-6.52064	7.00082e-11	3.2199e-09	Tnfrsf12a
ENSMUSG00000036769	426.817	-1.75848	0.269748	-6.51898	7.07886e-11	3.24845e-09	Wdr44
ENSMUSG00000086877	94.998	-1.73627	0.266448	-6.51637	7.20297e-11	3.29795e-09	ENSMUSG00000086877
ENSMUSG00000035285	156.373	1.97952	0.304058	6.51032	7.49905e-11	3.41977e-09	Nat14
ENSMUSG00000062170	551.337	-2.68609	0.412595	-6.51025	7.50267e-11	3.41977e-09	Fmr1nb
ENSMUSG00000041245	1071.3	-2.07525	0.318903	-6.50749	7.64193e-11	3.47546e-09	Wnk3
ENSMUSG00000060685	49.8716	-5.18438	0.797534	-6.50052	8.00451e-11	3.63223e-09	Fthl17-ps1
ENSMUSG00000027210	233.872	1.979	0.304483	6.49956	8.05559e-11	3.64468e-09	Meis2
ENSMUSG00000037990	187.884	1.83755	0.28273	6.49933	8.06781e-11	3.64468e-09	Sh3rf3
ENSMUSG00000032743	1272.4	1.54517	0.237824	6.49711	8.1876e-11	3.69059e-09	D430042O09Rik
ENSMUSG00000026249	3902.17	1.83124	0.282119	6.49103	8.52533e-11	3.83432e-09	Serpine2
ENSMUSG00000079435	15179.8	-1.31133	0.202108	-6.48826	8.68334e-11	3.89677e-09	Rpl36a
ENSMUSG00000031353	11665.5	-1.58744	0.244689	-6.48757	8.72334e-11	3.9061e-09	Rbbp7
ENSMUSG00000095834	257.167	-6.10855	0.941647	-6.48709	8.75101e-11	3.90987e-09	ENSMUSG00000095834
ENSMUSG00000083123	58.9446	-8.5193	1.31357	-6.48559	8.83845e-11	3.94028e-09	ENSMUSG00000083123
ENSMUSG00000063235	418.506	-1.52785	0.235601	-6.4849	8.87899e-11	3.94969e-09	Ptpmt1
ENSMUSG00000021583	642.076	-2.52101	0.388813	-6.48385	8.94121e-11	3.96868e-09	Erap1
ENSMUSG00000071708	6545.41	-2.05212	0.316516	-6.48346	8.96401e-11	3.97014e-09	Sms
ENSMUSG00000031557	982.115	-2.19525	0.338824	-6.47903	9.23142e-11	4.07969e-09	Plekha2
ENSMUSG00000020525	2620.85	1.07781	0.166382	6.47793	9.29904e-11	4.09276e-09	Ppm1d
ENSMUSG00000031422	12088.9	-1.15077	0.177645	-6.47789	9.30126e-11	4.09276e-09	Morf4l2
ENSMUSG00000005131	83.0277	1.86734	0.288757	6.46681	1.00094e-10	4.39486e-09	4930550C14Rik
ENSMUSG00000007783	3958.25	1.25332	0.193855	6.46522	1.0115e-10	4.43164e-09	Cpt1c
ENSMUSG00000032092	311.75	-1.36124	0.210893	-6.45466	1.08465e-10	4.74192e-09	Mpzl2
ENSMUSG00000050379	2039.75	-1.19773	0.185591	-6.45361	1.09217e-10	4.75697e-09	2020-09-06
ENSMUSG00000046032	1851.77	-1.22892	0.19046	-6.45239	1.10101e-10	4.77239e-09	Snx12
ENSMUSG00000037960	562.334	-1.62895	0.252515	-6.4509	1.11187e-10	4.80921e-09	Card19
ENSMUSG00000037999	2052.55	1.66197	0.257726	6.44859	1.12896e-10	4.87154e-09	Arap2
ENSMUSG00000091712	188.641	2.72759	0.42301	6.44805	1.133e-10	4.87154e-09	Sec14l5
ENSMUSG00000027562	2301.5	-1.06671	0.165433	-6.44798	1.13347e-10	4.87154e-09	Car2
ENSMUSG00000027230	1394	1.17954	0.182957	6.44711	1.14007e-10	4.88954e-09	Creb3l1
ENSMUSG00000004317	1601.81	-1.32802	0.206065	-6.44466	1.1586e-10	4.95856e-09	Clcn5
ENSMUSG00000048752	129.443	-2.60077	0.403634	-6.44339	1.16832e-10	4.98967e-09	Prss50
ENSMUSG00000028383	745.514	1.41016	0.218964	6.44013	1.19372e-10	5.08745e-09	Hsdl2
ENSMUSG00000024409	627.706	-1.5711	0.244274	-6.43172	1.26171e-10	5.36595e-09	Psors1c2
ENSMUSG00000033439	445.682	1.21883	0.189928	6.41731	1.38706e-10	5.8745e-09	Trmt13
ENSMUSG00000024186	318.337	-1.69816	0.264687	-6.41572	1.40162e-10	5.92383e-09	Rgs11
ENSMUSG00000050945	262.687	1.27416	0.198666	6.41357	1.42155e-10	5.9956e-09	Zfp438
ENSMUSG00000036995	637.995	1.52529	0.237847	6.41289	1.42788e-10	6.0098e-09	Asap3
ENSMUSG00000017057	85.3018	-2.65291	0.413987	-6.4082	1.47244e-10	6.18456e-09	Il13ra1
ENSMUSG00000070003	1065.23	-1.45907	0.227725	-6.40718	1.4824e-10	6.20329e-09	Ssbp4
ENSMUSG00000072969	496.577	-1.53654	0.239817	-6.40711	1.483e-10	6.20329e-09	Armcx5
ENSMUSG00000023411	1093.05	-1.0794	0.168488	-6.40636	1.49031e-10	6.22104e-09	Nfatc4
ENSMUSG00000072772	529.519	1.4673	0.229248	6.40052	1.5485e-10	6.45072e-09	Grcc10
ENSMUSG00000056124	1772.93	-1.29366	0.202435	-6.3905	1.65339e-10	6.87357e-09	B4galt6
ENSMUSG00000081752	1010.33	-2.04112	0.319468	-6.38912	1.6684e-10	6.92181e-09	ENSMUSG00000081752
ENSMUSG00000099871	39.2093	-7.93816	1.24312	-6.38569	1.70625e-10	7.06443e-09	ENSMUSG00000099871
ENSMUSG00000004018	1015.62	-1.29472	0.20278	-6.38485	1.71569e-10	7.08909e-09	Fancl
ENSMUSG00000026604	9024.79	1.1887	0.186439	6.37578	1.8203e-10	7.50608e-09	Ptpn14
ENSMUSG00000026814	2384.62	1.41227	0.221832	6.3664	1.93519e-10	7.94758e-09	Eng
ENSMUSG00000037171	1406.8	-2.28556	0.359082	-6.36502	1.9527e-10	8.00333e-09	Nodal
ENSMUSG00000042129	314.408	1.69571	0.266509	6.36266	1.98294e-10	8.11089e-09	Rassf4
ENSMUSG00000032494	2762.96	-5.90876	0.930094	-6.35287	2.1134e-10	8.62719e-09	Tdgf1
ENSMUSG00000030922	141.041	1.55259	0.244654	6.34605	2.20919e-10	9.00012e-09	Lyrm1
ENSMUSG00000034361	739.439	1.33392	0.210312	6.34258	2.25952e-10	9.16842e-09	Cpne2
ENSMUSG00000079108	227.437	-1.36101	0.214689	-6.33946	2.30567e-10	9.33704e-09	Srp54c
ENSMUSG00000020614	51.4808	3.64567	0.575172	6.33839	2.32175e-10	9.38345e-09	Fam20a
ENSMUSG00000047261	1000.8	1.88192	0.297295	6.33013	2.44953e-10	9.88026e-09	Gap43
ENSMUSG00000090266	647.702	1.22721	0.193896	6.32923	2.46382e-10	9.91822e-09	Mettl23
ENSMUSG00000008153	765.966	-1.9429	0.307629	-6.31573	2.68892e-10	1.07816e-08	Clstn3
ENSMUSG00000027624	427.182	-1.88793	0.29896	-6.31502	2.70133e-10	1.08101e-08	Epb41l1
ENSMUSG00000050199	2931.29	-1.36243	0.215797	-6.31348	2.72828e-10	1.08751e-08	Lgr4
ENSMUSG00000028970	1677.36	1.47467	0.233737	6.30912	2.8062e-10	1.11639e-08	Abcb1b
ENSMUSG00000039201	560.129	-2.18537	0.346522	-6.30658	2.8527e-10	1.13267e-08	Tbc1d25
ENSMUSG00000034818	1740.93	1.23368	0.196146	6.28958	3.18333e-10	1.25903e-08	Celf5
ENSMUSG00000031584	4221.29	-1.15686	0.184043	-6.28585	3.26068e-10	1.28711e-08	Gsr
ENSMUSG00000042251	675.159	1.37582	0.218931	6.28424	3.29463e-10	1.298e-08	Pm20d1
ENSMUSG00000030323	1660.61	1.05545	0.168439	6.26603	3.70371e-10	1.45634e-08	Ift122
ENSMUSG00000027276	833.104	1.21098	0.193384	6.26207	3.7991e-10	1.48809e-08	Jag1
ENSMUSG00000022053	41.0614	4.13038	0.659884	6.25926	3.86817e-10	1.50933e-08	Ebf2
ENSMUSG00000059305	31.2528	3.29066	0.526106	6.25475	3.98158e-10	1.5504e-08	Vpreb1
ENSMUSG00000042942	301.971	1.83124	0.29279	6.25447	3.98869e-10	1.5504e-08	Greb1l
ENSMUSG00000091223	91.8174	-1.80507	0.288705	-6.25231	4.04426e-10	1.569e-08	ENSMUSG00000091223
ENSMUSG00000031736	100.749	2.16857	0.347281	6.24443	4.25356e-10	1.64393e-08	Crnde
ENSMUSG00000034792	760.402	1.82626	0.292507	6.24348	4.27951e-10	1.65082e-08	Gna15
ENSMUSG00000016319	31836.2	-1.40721	0.225544	-6.2392	4.39823e-10	1.6934e-08	Slc25a5
ENSMUSG00000022415	927.354	-1.25079	0.200538	-6.23718	4.45534e-10	1.71215e-08	Syngr1
ENSMUSG00000071064	205.791	-2.93908	0.471476	-6.23378	4.55317e-10	1.74644e-08	Zfp827
ENSMUSG00000054667	278.139	-1.81244	0.290903	-6.23038	4.65291e-10	1.78134e-08	Irs4
ENSMUSG00000040586	1378.66	-1.09696	0.176225	-6.22477	4.8225e-10	1.84279e-08	Ofd1
ENSMUSG00000001173	889.985	-1.05638	0.169893	-6.21794	5.0372e-10	1.92122e-08	Ocrl
ENSMUSG00000019368	314.338	-1.61936	0.260799	-6.20924	5.32417e-10	2.02687e-08	Sec14l4
ENSMUSG00000076441	9743.11	1.07319	0.172871	6.20801	5.36587e-10	2.03893e-08	Ass1
ENSMUSG00000043439	2797.98	-1.07252	0.173119	-6.19528	5.8181e-10	2.20314e-08	Epop
ENSMUSG00000039450	3093.84	1.62301	0.262091	6.19255	5.91999e-10	2.23694e-08	Dcxr
ENSMUSG00000036478	2685.43	1.55283	0.250809	6.19126	5.96865e-10	2.25114e-08	Btg1
ENSMUSG00000034394	953.761	1.43024	0.23126	6.18457	6.22734e-10	2.34003e-08	Lif
ENSMUSG00000049709	40.2919	2.68854	0.4349	6.18197	6.3308e-10	2.37312e-08	Nlrp10
ENSMUSG00000029155	36.4343	3.45865	0.559492	6.18177	6.33876e-10	2.37312e-08	Spata18
ENSMUSG00000062762	7995.07	1.05338	0.170523	6.17738	6.51722e-10	2.43215e-08	Ei24
ENSMUSG00000073176	185.962	-1.78819	0.28949	-6.17702	6.5321e-10	2.43215e-08	Zfp449
ENSMUSG00000036913	52.4375	-4.33962	0.702542	-6.17702	6.53232e-10	2.43215e-08	Trim67
ENSMUSG00000100690	358.639	-1.55509	0.25188	-6.17395	6.66063e-10	2.47539e-08	ENSMUSG00000100690
ENSMUSG00000025037	2278.55	-1.30033	0.210714	-6.17107	6.78274e-10	2.51617e-08	Maoa
ENSMUSG00000047730	57.3289	-2.08921	0.338837	-6.16582	7.01204e-10	2.5965e-08	Fcgbp
ENSMUSG00000032802	873.151	-1.20339	0.195214	-6.16447	7.07183e-10	2.61388e-08	Srxn1
ENSMUSG00000021294	1026.09	-1.56232	0.253509	-6.16279	7.14746e-10	2.63541e-08	Kif26a
ENSMUSG00000022150	804.828	1.1782	0.191186	6.1626	7.15603e-10	2.63541e-08	Dab2
ENSMUSG00000067370	203.015	1.21407	0.197094	6.15985	7.2816e-10	2.67681e-08	B3galt4
ENSMUSG00000045589	195.192	2.08614	0.338719	6.15891	7.32461e-10	2.68541e-08	Frrs1l
ENSMUSG00000054871	193.953	-1.53624	0.249439	-6.15877	7.3314e-10	2.68541e-08	Tmem158
ENSMUSG00000016308	1488.83	-1.22535	0.199074	-6.15526	7.49562e-10	2.74062e-08	Ube2a
ENSMUSG00000021638	538.072	-1.31372	0.213453	-6.15463	7.52541e-10	2.74657e-08	Ocln
ENSMUSG00000002020	93.5759	1.84588	0.300261	6.14758	7.86747e-10	2.86627e-08	Ltbp2
ENSMUSG00000067261	2030.16	-1.30101	0.21168	-6.14613	7.9396e-10	2.88737e-08	Foxd3
ENSMUSG00000003541	95.0429	-2.07369	0.337515	-6.14401	8.04637e-10	2.92097e-08	Ier3
ENSMUSG00000063659	1952.81	1.03033	0.167771	6.1413	8.1848e-10	2.96593e-08	Zbtb18
ENSMUSG00000069520	2034.88	1.46514	0.238678	6.13858	8.32599e-10	3.01173e-08	Tmem19
ENSMUSG00000017723	610.402	-1.1096	0.180828	-6.1362	8.45193e-10	3.05185e-08	Wfdc2
ENSMUSG00000054509	810.841	1.28553	0.209543	6.13495	8.51885e-10	3.07056e-08	Parp4
ENSMUSG00000030739	445.984	-1.57102	0.256231	-6.13126	8.71856e-10	3.13698e-08	Myh14
ENSMUSG00000039159	1744.96	1.00708	0.164268	6.13072	8.74849e-10	3.13808e-08	Ube2h
ENSMUSG00000036596	218.908	2.42193	0.395054	6.13064	8.75247e-10	3.13808e-08	Cpz
ENSMUSG00000047878	340.994	-2.57355	0.419876	-6.12932	8.82581e-10	3.1588e-08	A4galt
ENSMUSG00000035557	70.7775	-3.02008	0.492929	-6.12681	8.96558e-10	3.20319e-08	Krt17
ENSMUSG00000022389	4172.42	1.49648	0.244381	6.12354	9.15206e-10	3.26408e-08	Tef
ENSMUSG00000031337	60.3345	-2.14134	0.349804	-6.12154	9.26756e-10	3.29948e-08	Mtm1
ENSMUSG00000031105	116.972	-1.60654	0.262455	-6.12121	9.28684e-10	3.30056e-08	Slc25a14
ENSMUSG00000095440	1663.79	1.5201	0.24866	6.11318	9.76653e-10	3.46499e-08	Fignl2
ENSMUSG00000035984	43.419	2.53053	0.414015	6.11216	9.82926e-10	3.48117e-08	Nme5
ENSMUSG00000026048	3832.52	1.22876	0.201248	6.1057	1.02352e-09	3.61562e-08	Ercc5
ENSMUSG00000075590	215.431	-1.65129	0.270457	-6.10555	1.02445e-09	3.61562e-08	Nrbp2
ENSMUSG00000066861	166.287	-2.76751	0.453336	-6.10476	1.02955e-09	3.62732e-08	Oas1g
ENSMUSG00000024421	192.312	-2.84538	0.466224	-6.10302	1.04082e-09	3.66068e-08	Lama3
ENSMUSG00000051367	265.453	-5.26551	0.864223	-6.09277	1.10976e-09	3.88303e-08	Six1
ENSMUSG00000019558	1733.91	-2.10713	0.34599	-6.09014	1.12812e-09	3.94026e-08	Slc6a8
ENSMUSG00000105388	686.755	-1.39628	0.229279	-6.08987	1.13e-09	3.94026e-08	ENSMUSG00000105388
ENSMUSG00000032446	833.449	-1.20076	0.197459	-6.08104	1.19403e-09	4.1564e-08	Eomes
ENSMUSG00000006360	756.972	-1.5095	0.248304	-6.07924	1.20754e-09	4.19624e-08	Crip1
ENSMUSG00000025262	180.135	-2.24738	0.369801	-6.07728	1.22242e-09	4.2407e-08	Fam120c
ENSMUSG00000044548	457.979	1.3144	0.216336	6.07571	1.23443e-09	4.2751e-08	Dact1
ENSMUSG00000032717	531.655	-1.3103	0.215808	-6.07159	1.26648e-09	4.3786e-08	Mdfi
ENSMUSG00000031145	76.8524	-1.87367	0.3088	-6.06759	1.2984e-09	4.48135e-08	Prickle3
ENSMUSG00000031431	368.826	-1.49924	0.247335	-6.06158	1.34791e-09	4.63651e-08	Tsc22d3
ENSMUSG00000053025	94.2088	2.71565	0.448608	6.05351	1.41724e-09	4.86674e-08	Sv2b
ENSMUSG00000018796	996.325	-1.71576	0.283744	-6.04687	1.4769e-09	5.04603e-08	Acsl1
ENSMUSG00000082226	27.3205	-3.2139	0.53157	-6.04606	1.4843e-09	5.06281e-08	Gm715
ENSMUSG00000006464	497.13	1.16335	0.192431	6.04555	1.48904e-09	5.07045e-08	Bbs1
ENSMUSG00000003134	931.842	1.93837	0.320722	6.04376	1.5056e-09	5.11828e-08	Tbc1d8
ENSMUSG00000079509	1400.5	-1.26834	0.209917	-6.04207	1.5215e-09	5.16371e-08	Zfx
ENSMUSG00000031273	46.4438	-3.96797	0.656823	-6.04115	1.53016e-09	5.18442e-08	Col4a6
ENSMUSG00000042035	573.305	-1.65398	0.273817	-6.04047	1.53668e-09	5.19786e-08	Igsf3
ENSMUSG00000021775	2101.62	1.12644	0.18663	6.03569	1.58286e-09	5.34089e-08	Nr1d2
ENSMUSG00000085342	434.923	-1.002	0.166016	-6.03555	1.58422e-09	5.34089e-08	ENSMUSG00000085342
ENSMUSG00000068270	1102.19	-1.72894	0.286742	-6.0296	1.64361e-09	5.52281e-08	Shroom4
ENSMUSG00000079316	1451.53	-1.30254	0.216048	-6.02894	1.65035e-09	5.53628e-08	Rab9
ENSMUSG00000067567	265.957	-1.61523	0.26804	-6.02607	1.67996e-09	5.62634e-08	Hdac8
ENSMUSG00000025197	84.5145	2.32622	0.386124	6.02455	1.69579e-09	5.65646e-08	Cyp2c23
ENSMUSG00000000202	790.256	2.12214	0.352273	6.02414	1.70008e-09	5.65646e-08	Btbd17
ENSMUSG00000067931	675.821	-1.34561	0.223411	-6.02303	1.71186e-09	5.68635e-08	Zfp948
ENSMUSG00000024986	168.883	1.74297	0.289522	6.02015	1.74257e-09	5.77891e-08	Hhex
ENSMUSG00000016239	83.5762	-2.39268	0.397523	-6.01898	1.75521e-09	5.81135e-08	Lonrf3
ENSMUSG00000002250	1941.91	1.22278	0.203206	6.01743	1.77203e-09	5.85749e-08	1810013A23Rik
ENSMUSG00000015312	106.914	-2.13918	0.355862	-6.01128	1.84061e-09	6.07432e-08	Gadd45b
ENSMUSG00000018378	345.958	1.70366	0.283483	6.00973	1.8583e-09	6.12274e-08	2210416O15Rik
ENSMUSG00000037904	340.877	-1.3295	0.221359	-6.00609	1.90054e-09	6.25178e-08	Ankrd9
ENSMUSG00000105440	97.654	-3.33717	0.55588	-6.00339	1.93235e-09	6.34615e-08	Gm31693
ENSMUSG00000003546	1091.15	1.16529	0.194179	6.00112	1.95956e-09	6.42514e-08	Klc4
ENSMUSG00000035305	1709.31	1.31354	0.219056	5.99639	2.01757e-09	6.60471e-08	Ror1
ENSMUSG00000090952	163.433	1.29671	0.216661	5.98495	2.16462e-09	7.07468e-08	LOC115488819
ENSMUSG00000004110	121.558	2.0014	0.33461	5.9813	2.2137e-09	7.22348e-08	Cacna1e
ENSMUSG00000044393	1424.7	-1.2235	0.204577	-5.98061	2.22309e-09	7.2425e-08	Dsg2
ENSMUSG00000025932	414.234	2.12519	0.355473	5.97848	2.2523e-09	7.32591e-08	Eya1
ENSMUSG00000034311	2590.18	-1.37144	0.229586	-5.97354	2.32164e-09	7.53941e-08	Kif4
ENSMUSG00000032118	283.898	1.59517	0.267242	5.96899	2.38729e-09	7.74023e-08	Fez1
ENSMUSG00000031229	7985.6	-1.62389	0.272095	-5.96809	2.40054e-09	7.77079e-08	Atrx
ENSMUSG00000041353	280.232	-1.40226	0.235236	-5.96107	2.50592e-09	8.09903e-08	Tmem29
ENSMUSG00000035105	943.013	-2.3074	0.387409	-5.95597	2.5853e-09	8.3159e-08	Egln3
ENSMUSG00000022180	396.895	-1.15058	0.193195	-5.95555	2.59197e-09	8.32421e-08	Slc7a8
ENSMUSG00000073409	71.1946	-2.1315	0.358392	-5.94739	2.72449e-09	8.73598e-08	H2-Q6
ENSMUSG00000079197	3169.91	-2.09435	0.352307	-5.94467	2.77006e-09	8.86812e-08	Psme2
ENSMUSG00000021668	1414.71	1.04692	0.176155	5.94314	2.79606e-09	8.93729e-08	Polk
ENSMUSG00000033467	618.145	1.29425	0.217842	5.94125	2.82849e-09	9.02674e-08	Crlf2
ENSMUSG00000042595	906.999	-1.27579	0.214814	-5.93904	2.86688e-09	9.13491e-08	Fam199x
ENSMUSG00000020258	96.1891	1.6863	0.284107	5.93543	2.93085e-09	9.32414e-08	Glyctk
ENSMUSG00000042216	749.16	-1.21863	0.205665	-5.92531	3.11703e-09	9.8855e-08	Sgsm1
ENSMUSG00000000094	118.765	2.05314	0.346581	5.92399	3.14225e-09	9.94997e-08	Tbx4
ENSMUSG00000051251	45.6278	3.99695	0.674946	5.92188	3.18277e-09	1.0047e-07	Nhlh1
ENSMUSG00000032788	997.699	-1.05443	0.178152	-5.91874	3.24425e-09	1.02194e-07	Pdxk
ENSMUSG00000040562	769.455	-2.20424	0.372428	-5.91857	3.24745e-09	1.02194e-07	Gstm2
ENSMUSG00000044991	130.843	-1.40829	0.238063	-5.91562	3.30624e-09	1.03821e-07	Shld1
ENSMUSG00000073791	548.541	1.03404	0.174802	5.91547	3.30935e-09	1.03821e-07	Efcab7
ENSMUSG00000021536	391.194	2.26459	0.382939	5.91371	3.34481e-09	1.04771e-07	Adcy2
ENSMUSG00000031320	64829.1	-1.25125	0.211709	-5.91026	3.41577e-09	1.0683e-07	Rps4x
ENSMUSG00000038793	461.442	-6.52762	1.10465	-5.90922	3.43732e-09	1.07338e-07	Lefty1
ENSMUSG00000016346	143.652	-1.60845	0.272225	-5.90853	3.45181e-09	1.07625e-07	Kcnq2
ENSMUSG00000025283	376.955	-1.11156	0.188171	-5.90719	3.47998e-09	1.08338e-07	Sat1
ENSMUSG00000034435	473.467	-1.03846	0.175924	-5.90286	3.57252e-09	1.11049e-07	Tmem30b
ENSMUSG00000022595	52.2674	-2.51134	0.425794	-5.89801	3.67917e-09	1.14015e-07	Lypd2
ENSMUSG00000006362	101.35	1.93779	0.328587	5.89736	3.69368e-09	1.1429e-07	Cbfa2t3
ENSMUSG00000031740	1860.22	1.44769	0.245514	5.89656	3.71157e-09	1.14669e-07	Mmp2
ENSMUSG00000048970	185.589	-1.34109	0.227465	-5.89582	3.72833e-09	1.15013e-07	C1galt1c1
ENSMUSG00000054034	94.4354	-2.05678	0.348889	-5.89523	3.74151e-09	1.15086e-07	Tceal5
ENSMUSG00000030342	969.484	-1.41112	0.239375	-5.89501	3.74662e-09	1.15086e-07	Cd9
ENSMUSG00000020623	567.362	1.0253	0.173929	5.89496	3.74771e-09	1.15086e-07	Map2k6
ENSMUSG00000008035	1480.64	-1.39485	0.236845	-5.88932	3.87796e-09	1.18552e-07	Mid1ip1
ENSMUSG00000025656	136.216	-1.47952	0.251221	-5.88931	3.87806e-09	1.18552e-07	Arhgef9
ENSMUSG00000037235	560.64	1.35978	0.230972	5.88722	3.9275e-09	1.19703e-07	Mxd4
ENSMUSG00000010086	111.766	2.4044	0.408604	5.88441	3.99471e-09	1.2157e-07	Rnf112
ENSMUSG00000086563	174.221	-2.0286	0.344962	-5.88065	4.08664e-09	1.24159e-07	ENSMUSG00000086563
ENSMUSG00000025333	38.6754	-3.14647	0.535074	-5.88043	4.09201e-09	1.24159e-07	Gpr143
ENSMUSG00000058135	1132.22	-1.97911	0.336613	-5.87947	4.11592e-09	1.24698e-07	Gstm1
ENSMUSG00000004880	7883.54	-1.03041	0.175313	-5.87753	4.16421e-09	1.25974e-07	Lbr
ENSMUSG00000037405	591.007	1.36932	0.233232	5.87106	4.3303e-09	1.30803e-07	Icam1
ENSMUSG00000061259	71.2986	-3.41622	0.582508	-5.86467	4.50018e-09	1.35733e-07	Tmprss11d
ENSMUSG00000058147	498.504	-3.78147	0.645271	-5.86027	4.62106e-09	1.38762e-07	Xlr3c
ENSMUSG00000035778	1481.66	1.02676	0.175257	5.8586	4.66783e-09	1.39959e-07	Ggta1
ENSMUSG00000025759	372.205	1.0901	0.186134	5.85651	4.72696e-09	1.41523e-07	Mfsd8
ENSMUSG00000026923	3365.88	1.09376	0.186814	5.8548	4.77586e-09	1.42567e-07	Notch1
ENSMUSG00000037579	123.825	-2.46658	0.421336	-5.85419	4.79334e-09	1.42692e-07	Kcnh3
ENSMUSG00000041229	1434.85	-1.1977	0.204678	-5.85162	4.86818e-09	1.44686e-07	Phf8
ENSMUSG00000025875	425.795	-1.7322	0.296052	-5.85102	4.88574e-09	1.44996e-07	Tspan17
ENSMUSG00000039496	79.4333	1.82082	0.311562	5.84414	5.09185e-09	1.50892e-07	Cdnf
ENSMUSG00000033684	563.61	1.56176	0.267344	5.84177	5.16485e-09	1.52833e-07	Qsox1
ENSMUSG00000036676	2519.49	1.05026	0.179847	5.83975	5.22796e-09	1.54476e-07	Tmtc3
ENSMUSG00000068015	409.997	-1.42234	0.243593	-5.83902	5.25096e-09	1.5493e-07	Lrch1
ENSMUSG00000081459	323.598	-1.00636	0.172379	-5.83804	5.28179e-09	1.55614e-07	ENSMUSG00000081459
ENSMUSG00000027589	958.537	1.08848	0.186812	5.82662	5.65623e-09	1.66405e-07	Pcmtd2
ENSMUSG00000062588	236.336	-1.83721	0.315404	-5.82494	5.71344e-09	1.67845e-07	ENSMUSG00000062588
ENSMUSG00000080848	794.983	-1.01188	0.173958	-5.8168	5.99847e-09	1.7571e-07	ENSMUSG00000080848
ENSMUSG00000031828	137.262	-1.57489	0.270772	-5.81631	6.01619e-09	1.75976e-07	Klhl36
ENSMUSG00000036894	2199.06	1.49465	0.25715	5.81237	6.15938e-09	1.79905e-07	Rap2b
ENSMUSG00000059669	948.634	-1.12034	0.192826	-5.81011	6.24316e-09	1.82091e-07	Taf1b
ENSMUSG00000042246	1211.99	1.23148	0.212196	5.80352	6.49356e-09	1.88852e-07	Tmc7
ENSMUSG00000029622	3657.97	-1.11861	0.192792	-5.80217	6.54617e-09	1.9011e-07	Arpc1b
ENSMUSG00000097145	354.979	1.50858	0.260171	5.79841	6.6946e-09	1.93867e-07	9230114K14Rik
ENSMUSG00000024778	98.9547	2.2886	0.394715	5.7981	6.70717e-09	1.93955e-07	Fas
ENSMUSG00000039234	1082.87	-1.06646	0.184082	-5.79337	6.8989e-09	1.99215e-07	Sec24d
ENSMUSG00000102918	274.842	1.91013	0.329964	5.7889	7.08497e-09	2.04298e-07	Pcdhgc3
ENSMUSG00000031231	3628.52	-1.12503	0.194388	-5.78755	7.14211e-09	2.05654e-07	Cox7b
ENSMUSG00000029436	416.283	-1.211	0.209313	-5.78556	7.22693e-09	2.07802e-07	Mmp17
ENSMUSG00000018899	1474.21	-3.38389	0.584923	-5.78518	7.24346e-09	2.07983e-07	Irf1
ENSMUSG00000025701	1196.53	2.07922	0.35948	5.78395	7.29651e-09	2.09211e-07	Alox5
ENSMUSG00000026483	2432.03	1.69536	0.293211	5.78204	7.37991e-09	2.11304e-07	Fam129a
ENSMUSG00000041096	637.791	-1.34002	0.231765	-5.78181	7.39032e-09	2.11305e-07	Tspyl2
ENSMUSG00000023043	1595.79	-1.22556	0.212033	-5.78001	7.46948e-09	2.12969e-07	Krt18
ENSMUSG00000030317	29.5176	-3.16676	0.548034	-5.7784	7.54155e-09	2.14723e-07	Timp4
ENSMUSG00000002409	542.513	1.36246	0.235936	5.77468	7.71004e-09	2.18602e-07	Dyrk1b
ENSMUSG00000047766	923.413	1.46534	0.253945	5.77028	7.91399e-09	2.2376e-07	Lrrc49
ENSMUSG00000024769	5435.38	1.08354	0.187847	5.76818	8.01312e-09	2.26248e-07	Cdc42bpg
ENSMUSG00000000037	221.841	-2.85681	0.495712	-5.76305	8.26091e-09	2.32598e-07	Scml2
ENSMUSG00000044279	809.509	-1.41314	0.245597	-5.75392	8.71994e-09	2.44507e-07	Crb3
ENSMUSG00000042655	81.7378	2.64914	0.460681	5.75048	8.89917e-09	2.48846e-07	Shisal2b
ENSMUSG00000081940	14.963	-7.50901	1.30698	-5.74533	9.17394e-09	2.55826e-07	ENSMUSG00000081940
ENSMUSG00000015747	580.374	1.25782	0.219069	5.74166	9.37502e-09	2.61075e-07	Vps45
ENSMUSG00000084235	122.151	-1.45172	0.253271	-5.73189	9.9317e-09	2.76199e-07	ENSMUSG00000084235
ENSMUSG00000031378	177.479	-1.87263	0.32744	-5.71899	1.0716e-08	2.97198e-07	Abcd1
ENSMUSG00000042357	340.653	1.38618	0.2424	5.71859	1.0741e-08	2.97484e-07	Gjb5
ENSMUSG00000030930	310.54	-2.44161	0.426995	-5.71812	1.07708e-08	2.97688e-07	Chst15
ENSMUSG00000083307	72.1737	-3.38519	0.592022	-5.71801	1.07776e-08	2.97688e-07	AA414768
ENSMUSG00000050394	119.94	-2.28346	0.399999	-5.70867	1.1386e-08	3.13639e-07	Armcx6
ENSMUSG00000030022	325.715	-2.61607	0.458359	-5.70748	1.14661e-08	3.15418e-07	Adamts9
ENSMUSG00000109032	535.205	1.66872	0.292751	5.70015	1.19702e-08	3.28398e-07	Gm7972
ENSMUSG00000020811	1360.59	1.67306	0.293647	5.69753	1.21557e-08	3.33037e-07	Wscd1
ENSMUSG00000041886	65.4204	-2.12316	0.372719	-5.69642	1.22349e-08	3.34756e-07	Macc1
ENSMUSG00000063142	69.727	2.16642	0.380499	5.69362	1.2437e-08	3.39539e-07	Kcnma1
ENSMUSG00000025531	909.062	-1.33494	0.234466	-5.69354	1.24431e-08	3.39539e-07	Chm
ENSMUSG00000062944	323.964	1.15805	0.203526	5.68992	1.27096e-08	3.46346e-07	9130023H24Rik
ENSMUSG00000007034	98.2936	-1.88639	0.331681	-5.68736	1.29021e-08	3.5086e-07	Slc44a4
ENSMUSG00000040997	5854.55	1.08026	0.189944	5.68725	1.29098e-08	3.5086e-07	Abhd4
ENSMUSG00000072437	275.14	1.2992	0.228559	5.68431	1.31338e-08	3.56472e-07	Nanos1
ENSMUSG00000052821	48.9463	-3.28763	0.578608	-5.68197	1.3315e-08	3.60907e-07	Cysltr1
ENSMUSG00000028599	291.371	-1.16167	0.204495	-5.68067	1.34171e-08	3.63191e-07	Tnfrsf1b
ENSMUSG00000073012	28.7059	-3.9462	0.694842	-5.67928	1.35262e-08	3.65656e-07	Fnd3c2
ENSMUSG00000044647	424.427	1.81244	0.319165	5.67868	1.35734e-08	3.66447e-07	Csrnp3
ENSMUSG00000071076	806.976	-1.18629	0.208911	-5.67842	1.35941e-08	3.66518e-07	Jund
ENSMUSG00000029122	466.327	-1.42456	0.251125	-5.67273	1.40544e-08	3.78425e-07	Evc
ENSMUSG00000049281	548.257	2.0424	0.360092	5.67189	1.41235e-08	3.79697e-07	Scn3b
ENSMUSG00000043999	223.621	1.42177	0.250678	5.6717	1.41389e-08	3.79697e-07	Gpr75
ENSMUSG00000031347	1277.35	-1.47591	0.260248	-5.67117	1.41826e-08	3.80367e-07	Cetn2
ENSMUSG00000015214	208.694	-2.18721	0.38595	-5.66707	1.45258e-08	3.89059e-07	Mtmr1
ENSMUSG00000022575	92.9093	1.65394	0.292071	5.66279	1.48933e-08	3.97852e-07	Gsdmd
ENSMUSG00000082728	25.4798	-4.00331	0.707173	-5.661	1.50493e-08	4.01492e-07	ENSMUSG00000082728
ENSMUSG00000035200	265.418	1.63232	0.288409	5.65974	1.51599e-08	4.03914e-07	Chrnb4
ENSMUSG00000022102	279.025	-1.53451	0.271404	-5.65396	1.56792e-08	4.17203e-07	Dok2
ENSMUSG00000025261	25971	-1.36904	0.242297	-5.65025	1.60211e-08	4.25744e-07	Huwe1
ENSMUSG00000029561	121.017	-6.87111	1.21648	-5.64833	1.6201e-08	4.29961e-07	Oasl2
ENSMUSG00000028211	12129.5	1.2111	0.214564	5.64447	1.65693e-08	4.3859e-07	Trp53inp1
ENSMUSG00000096954	45.5103	-2.50937	0.444652	-5.64345	1.66674e-08	4.40614e-07	ENSMUSG00000096954
ENSMUSG00000079363	133.935	-5.30304	0.93974	-5.6431	1.67017e-08	4.40946e-07	Gbp4
ENSMUSG00000030399	37.4479	2.7566	0.488669	5.64104	1.69029e-08	4.4568e-07	Ckm
ENSMUSG00000028063	397.146	-1.05513	0.18732	-5.63277	1.77338e-08	4.66379e-07	Lmna
ENSMUSG00000029201	3340.33	-1.16229	0.206422	-5.63066	1.79526e-08	4.71522e-07	Ugdh
ENSMUSG00000045636	1599.44	1.16479	0.206927	5.62899	1.81263e-08	4.7547e-07	Mtus1
ENSMUSG00000072704	784.987	1.06082	0.188884	5.61626	1.9514e-08	5.10552e-07	Smim10l1
ENSMUSG00000023087	1356.69	-1.03047	0.183562	-5.61373	1.98006e-08	5.17386e-07	Noct
ENSMUSG00000002257	2207.97	1.08464	0.193315	5.61074	2.01461e-08	5.25738e-07	Def6
ENSMUSG00000026698	346.178	1.55831	0.278032	5.60478	2.08522e-08	5.43467e-07	Pigc
ENSMUSG00000037315	2524.78	-1.84615	0.329493	-5.60299	2.1069e-08	5.48413e-07	Jade3
ENSMUSG00000028270	309.724	-5.88885	1.05158	-5.60003	2.14315e-08	5.56483e-07	Gbp2
ENSMUSG00000029359	28.1839	-3.32982	0.594609	-5.60001	2.14337e-08	5.56483e-07	Tesc
ENSMUSG00000030353	163.568	-2.04986	0.36627	-5.59657	2.1863e-08	5.66906e-07	Tead4
ENSMUSG00000020131	85.5446	-1.7837	0.318789	-5.59523	2.20324e-08	5.69843e-07	Pcsk4
ENSMUSG00000028600	230.839	1.97861	0.354382	5.58328	2.36024e-08	6.08899e-07	Podn
ENSMUSG00000003051	610.067	-1.94053	0.347587	-5.58286	2.36601e-08	6.09615e-07	Elf3
ENSMUSG00000039349	116.637	-1.96468	0.351975	-5.58188	2.37938e-08	6.12285e-07	C130074G19Rik
ENSMUSG00000047694	1093.85	-1.06165	0.190272	-5.57964	2.41016e-08	6.1942e-07	Yipf6
ENSMUSG00000031174	912.102	-1.11215	0.19941	-5.57719	2.44428e-08	6.27397e-07	Rpgr
ENSMUSG00000063698	179.116	1.24372	0.223191	5.57243	2.51214e-08	6.44001e-07	Sfxn4
ENSMUSG00000039096	112.147	-1.44804	0.259931	-5.57086	2.53487e-08	6.4795e-07	Rsad1
ENSMUSG00000030103	636.735	-1.5219	0.273198	-5.57071	2.5371e-08	6.4795e-07	Bhlhe40
ENSMUSG00000022490	290.751	-1.43672	0.257928	-5.57022	2.54425e-08	6.48959e-07	Ppp1r1a
ENSMUSG00000025221	335.388	1.00002	0.179573	5.56892	2.56326e-08	6.52989e-07	Kcnip2
ENSMUSG00000075273	139.918	1.34872	0.242286	5.56663	2.59706e-08	6.60773e-07	Ttc30b
ENSMUSG00000040274	1318.52	-1.63042	0.292906	-5.56637	2.60108e-08	6.60966e-07	Cdk6
ENSMUSG00000051343	106.808	-1.74316	0.313376	-5.56252	2.65911e-08	6.74027e-07	Rab11fip5
ENSMUSG00000032047	394.321	-1.19886	0.215638	-5.55958	2.70423e-08	6.84611e-07	Acat1
ENSMUSG00000001542	2857.52	-1.21451	0.218543	-5.55729	2.73988e-08	6.92774e-07	Ell2
ENSMUSG00000024043	2309.78	1.45663	0.262141	5.55664	2.75021e-08	6.94521e-07	Arhgap28
ENSMUSG00000017754	1695.79	1.19438	0.214973	5.55594	2.76121e-08	6.96434e-07	Pltp
ENSMUSG00000021054	89.4564	-1.53424	0.276344	-5.55191	2.82559e-08	7.1003e-07	Sgpp1
ENSMUSG00000060377	217.391	-1.33721	0.24099	-5.54881	2.87619e-08	7.21678e-07	ENSMUSG00000060377
ENSMUSG00000055782	166.657	2.20485	0.397367	5.54864	2.87904e-08	7.21678e-07	Abcd2
ENSMUSG00000073295	234.03	-1.32209	0.238308	-5.54784	2.89226e-08	7.24098e-07	Nudt10
ENSMUSG00000050447	125.225	-1.80992	0.326365	-5.54571	2.92756e-08	7.32034e-07	Lypd6
ENSMUSG00000020319	226.982	1.53681	0.277188	5.54427	2.95184e-08	7.37199e-07	Wdpcp
ENSMUSG00000030265	3760.96	-1.10066	0.19859	-5.54238	2.9838e-08	7.41959e-07	Kras
ENSMUSG00000028023	118.18	-5.73131	1.03435	-5.54099	3.00767e-08	7.46557e-07	Pitx2
ENSMUSG00000034402	52.0692	2.40689	0.434629	5.53779	3.06307e-08	7.5938e-07	Kcnh5
ENSMUSG00000000085	466.88	-1.33806	0.241638	-5.53743	3.06939e-08	7.6002e-07	Scmh1
ENSMUSG00000048277	1226.06	-1.12147	0.202588	-5.53574	3.09914e-08	7.66453e-07	Syngr2
ENSMUSG00000025289	2049.74	-1.34238	0.242596	-5.5334	3.14083e-08	7.74877e-07	Prdx4
ENSMUSG00000078153	229.899	-2.16756	0.391893	-5.531	3.18403e-08	7.84584e-07	Psme2b
ENSMUSG00000036867	55.8497	-1.94243	0.351639	-5.52393	3.31493e-08	8.15851e-07	Smad6
ENSMUSG00000054582	64.9254	1.88268	0.340868	5.5232	3.32876e-08	8.18263e-07	Pabpc1l
ENSMUSG00000030598	343.645	-1.11699	0.202391	-5.51898	3.40978e-08	8.37166e-07	Fbxo17
ENSMUSG00000032177	441.409	-1.14611	0.207691	-5.51836	3.4217e-08	8.3908e-07	Pde4a
ENSMUSG00000087651	874.158	1.17941	0.213754	5.51759	3.43671e-08	8.41745e-07	1500009L16Rik
ENSMUSG00000046658	124.526	-1.60217	0.290473	-5.51573	3.47333e-08	8.48669e-07	Zfp316
ENSMUSG00000026649	63.8701	1.80387	0.327231	5.51254	3.537e-08	8.63189e-07	Cfap126
ENSMUSG00000025525	803.418	-1.3171	0.239013	-5.51059	3.57642e-08	8.70719e-07	Apool
ENSMUSG00000024805	278.863	-1.37065	0.248783	-5.50943	3.59999e-08	8.7541e-07	Pcgf5
ENSMUSG00000048756	7793.47	1.08688	0.197286	5.50917	3.60519e-08	8.75627e-07	Foxo3
ENSMUSG00000020634	830.226	-1.37593	0.24977	-5.50878	3.61329e-08	8.76546e-07	Ubxn2a
ENSMUSG00000042662	90.4844	2.17814	0.395431	5.50827	3.62383e-08	8.78055e-07	Dusp15
ENSMUSG00000075334	368.596	1.37463	0.24982	5.50247	3.74509e-08	9.06357e-07	Rprm
ENSMUSG00000031227	73.2415	-1.82426	0.33165	-5.50056	3.78594e-08	9.12249e-07	Magee1
ENSMUSG00000031377	26.3373	-3.5402	0.643898	-5.49807	3.83967e-08	9.22804e-07	Bmx
ENSMUSG00000046687	615.518	1.09251	0.198709	5.49804	3.84029e-08	9.22804e-07	Gm5424
ENSMUSG00000070572	352.898	-1.014	0.184562	-5.49407	3.92778e-08	9.42714e-07	ENSMUSG00000070572
ENSMUSG00000028789	631.754	1.78512	0.325134	5.49042	4.00978e-08	9.61259e-07	Azin2
ENSMUSG00000031079	20.8105	-3.42232	0.623372	-5.49002	4.01895e-08	9.62324e-07	Zfp300
ENSMUSG00000035964	336.941	-1.97356	0.359569	-5.48869	4.04927e-08	9.68443e-07	Tmem59l
ENSMUSG00000026317	1844.87	1.03525	0.188634	5.48817	4.06115e-08	9.70142e-07	Cln8
ENSMUSG00000010051	315.787	1.2185	0.222041	5.4877	4.07203e-08	9.71599e-07	Hyal1
ENSMUSG00000031075	86.3649	1.62003	0.295393	5.48433	4.15028e-08	9.87951e-07	Ano1
ENSMUSG00000032087	519.957	1.67985	0.306883	5.47392	4.40178e-08	1.04552e-06	Dscaml1
ENSMUSG00000062949	723.629	-1.66925	0.304947	-5.4739	4.4024e-08	1.04552e-06	Atp11c
ENSMUSG00000034035	77.538	1.94231	0.355076	5.47012	4.49737e-08	1.06311e-06	Ccdc17
ENSMUSG00000035473	1236.03	1.03454	0.189329	5.46423	4.64924e-08	1.09645e-06	Galm
ENSMUSG00000022565	3660.54	-1.07492	0.197099	-5.45368	4.93367e-08	1.1595e-06	Plec
ENSMUSG00000001948	68.2898	1.67165	0.306684	5.45071	5.01689e-08	1.1777e-06	Spa17
ENSMUSG00000033209	594.053	1.45729	0.267389	5.45007	5.03503e-08	1.18059e-06	Ttc28
ENSMUSG00000019986	1052.51	1.07041	0.196523	5.44674	5.13012e-08	1.20108e-06	Ahi1
ENSMUSG00000052125	53.8652	-2.07707	0.381351	-5.4466	5.13423e-08	1.20108e-06	F730043M19Rik
ENSMUSG00000036790	23.2476	-3.24307	0.595721	-5.44394	5.21157e-08	1.21637e-06	Slitrk2
ENSMUSG00000001986	382.53	1.03612	0.19043	5.44093	5.30034e-08	1.23426e-06	Gria3
ENSMUSG00000026398	188.803	-2.72689	0.50131	-5.43954	5.34197e-08	1.2419e-06	Nr5a2
ENSMUSG00000032816	7078.99	1.50084	0.275919	5.43942	5.34539e-08	1.2419e-06	Igdcc4
ENSMUSG00000022422	672.893	-1.01725	0.187157	-5.43529	5.4707e-08	1.26956e-06	Dscc1
ENSMUSG00000028128	300.318	-1.16097	0.213656	-5.43384	5.51529e-08	1.27845e-06	F3
ENSMUSG00000036523	1912.55	1.26747	0.233407	5.43031	5.62566e-08	1.30255e-06	Greb1
ENSMUSG00000021846	1498.8	1.30862	0.241085	5.42804	5.69765e-08	1.31772e-06	Gm6498
ENSMUSG00000025429	69.2685	-2.46514	0.454272	-5.42659	5.74413e-08	1.32696e-06	Pstpip2
ENSMUSG00000039543	67.4891	1.90731	0.351509	5.42607	5.76075e-08	1.32929e-06	Cfap70
ENSMUSG00000050052	377.846	-1.12623	0.207666	-5.42326	5.85231e-08	1.34889e-06	Tdrp
ENSMUSG00000033159	2810.26	1.37911	0.254333	5.42247	5.87823e-08	1.35332e-06	Cnppd1
ENSMUSG00000003585	153.799	-1.83609	0.338633	-5.42207	5.89133e-08	1.3548e-06	Sec14l2
ENSMUSG00000013033	5117.48	-1.2521	0.231098	-5.41806	6.02502e-08	1.38398e-06	Adgrl1
ENSMUSG00000020423	4516.03	1.59576	0.294993	5.40948	6.32095e-08	1.44706e-06	Btg2
ENSMUSG00000000308	982.593	1.28083	0.23683	5.40821	6.36581e-08	1.45569e-06	Ckmt1
ENSMUSG00000056665	478.7	-1.39058	0.257396	-5.4025	6.5717e-08	1.50108e-06	Them6
ENSMUSG00000003309	1969.83	-1.11106	0.206087	-5.39121	6.99842e-08	1.59496e-06	Ap1m2
ENSMUSG00000031309	1004.62	-1.08505	0.201273	-5.39092	7.00996e-08	1.59581e-06	Rps6ka3
ENSMUSG00000025092	443.901	1.04525	0.194079	5.38572	7.21561e-08	1.63348e-06	Hspa12a
ENSMUSG00000034551	96.6939	-1.6445	0.305444	-5.38397	7.28626e-08	1.64764e-06	Hdx
ENSMUSG00000031166	636.108	-1.3251	0.246192	-5.3824	7.34976e-08	1.66015e-06	Wdr13
ENSMUSG00000025271	243.542	-1.61848	0.300911	-5.37859	7.50712e-08	1.69381e-06	Pfkfb1
ENSMUSG00000044149	1306.8	-1.07237	0.199412	-5.37764	7.54702e-08	1.70092e-06	Nkrf
ENSMUSG00000026335	1763.62	1.69935	0.31676	5.36477	8.1052e-08	1.81866e-06	Pam
ENSMUSG00000038976	804.612	1.06497	0.198559	5.3635	8.16263e-08	1.82751e-06	Ppp1r9b
ENSMUSG00000013523	122.681	-1.91803	0.357728	-5.36171	8.24378e-08	1.84365e-06	Bcas1
ENSMUSG00000021403	72.488	-1.904	0.355126	-5.36148	8.25431e-08	1.84398e-06	Serpinb9b
ENSMUSG00000030613	889.551	1.07337	0.200219	5.36098	8.27724e-08	1.84656e-06	Ccdc90b
ENSMUSG00000038738	187.64	-1.46517	0.273309	-5.36083	8.28405e-08	1.84656e-06	Shank1
ENSMUSG00000051736	91.6169	1.43096	0.266982	5.35978	8.33245e-08	1.85532e-06	Fam229b
ENSMUSG00000098037	36.6777	-2.91134	0.543626	-5.35542	8.53601e-08	1.89856e-06	ENSMUSG00000098037
ENSMUSG00000036641	210.583	5.52384	1.03157	5.35478	8.56616e-08	1.90318e-06	Ccdc148
ENSMUSG00000067235	72.8112	-2.20474	0.41186	-5.35313	8.64453e-08	1.9185e-06	H2-Q10
ENSMUSG00000024247	636.524	-1.39177	0.260008	-5.3528	8.66024e-08	1.91989e-06	Pkdcc
ENSMUSG00000054589	48.4895	2.49404	0.465965	5.35243	8.67829e-08	1.9218e-06	ENSMUSG00000054589
ENSMUSG00000046223	85.4292	-2.22811	0.416432	-5.35047	8.77238e-08	1.93993e-06	Plaur
ENSMUSG00000111966	106.555	-1.45437	0.271828	-5.35033	8.77927e-08	1.93993e-06	ENSMUSG00000111966
ENSMUSG00000038037	79.7915	-2.06087	0.386542	-5.33157	9.73652e-08	2.14446e-06	Socs1
ENSMUSG00000034875	1883.05	-1.00979	0.189415	-5.33109	9.76275e-08	2.14791e-06	Nudt19
ENSMUSG00000075122	202.644	1.36417	0.255919	5.33047	9.79573e-08	2.15169e-06	Cd80
ENSMUSG00000067215	75.3501	-2.30383	0.432208	-5.33037	9.8011e-08	2.15169e-06	Usp51
ENSMUSG00000029027	1310.77	1.37065	0.257249	5.32811	9.92382e-08	2.17394e-06	Dffb
ENSMUSG00000038065	162.952	1.20094	0.225783	5.31903	1.04323e-07	2.27928e-06	Mturn
ENSMUSG00000025666	859.86	-1.50976	0.28385	-5.31887	1.04416e-07	2.27928e-06	Tmem47
ENSMUSG00000028737	2672.15	1.12893	0.212256	5.31873	1.04496e-07	2.27928e-06	Aldh4a1
ENSMUSG00000099034	126.17	1.4763	0.277634	5.31744	1.05238e-07	2.29302e-06	ENSMUSG00000099034
ENSMUSG00000020135	441.05	1.67095	0.31443	5.3142	1.07126e-07	2.33164e-06	Apc2
ENSMUSG00000022231	350.285	-1.35785	0.255661	-5.31115	1.08936e-07	2.36346e-06	Sema5a
ENSMUSG00000031758	115.372	-1.96776	0.371164	-5.30159	1.14801e-07	2.48275e-06	Cdyl2
ENSMUSG00000024521	7378.88	1.06312	0.200667	5.2979	1.17144e-07	2.53074e-06	Pmaip1
ENSMUSG00000034858	318.51	1.51919	0.286951	5.29424	1.1951e-07	2.5791e-06	Fam214a
ENSMUSG00000045136	5263.21	-1.03927	0.196354	-5.29285	1.20426e-07	2.59611e-06	Tubb2b
ENSMUSG00000002228	76.0668	-1.79425	0.339105	-5.29112	1.21569e-07	2.61798e-06	Ppm1j
ENSMUSG00000024381	1900.52	1.10662	0.209253	5.28844	1.23365e-07	2.65384e-06	Bin1
ENSMUSG00000039252	326.563	-1.38854	0.262641	-5.28684	1.24449e-07	2.67434e-06	Lgi2
ENSMUSG00000027459	1070.58	1.56019	0.295156	5.28598	1.25033e-07	2.68405e-06	Fam110a
ENSMUSG00000000489	160.661	-1.39434	0.264563	-5.27036	1.36154e-07	2.91661e-06	Pdgfb
ENSMUSG00000038009	140.936	-1.71283	0.325128	-5.26816	1.37795e-07	2.94866e-06	Dnajc22
ENSMUSG00000031073	737.197	-3.94661	0.750589	-5.25801	1.45619e-07	3.10629e-06	Fgf15
ENSMUSG00000025432	66.5503	1.66421	0.316606	5.25639	1.46907e-07	3.13048e-06	Avil
ENSMUSG00000022483	401.412	-1.74359	0.331736	-5.25594	1.47269e-07	3.13163e-06	Col2a1
ENSMUSG00000022054	1065.09	-1.65602	0.315168	-5.2544	1.48504e-07	3.15308e-06	Nefm
ENSMUSG00000021313	132.061	-2.63598	0.501681	-5.2543	1.48588e-07	3.15308e-06	Ryr2
ENSMUSG00000078853	209.361	-2.23607	0.425612	-5.25379	1.49001e-07	3.15855e-06	Igtp
ENSMUSG00000042514	112.553	-2.04535	0.389464	-5.25171	1.50693e-07	3.19108e-06	Klhl14
ENSMUSG00000028476	370.737	-1.04315	0.19872	-5.24936	1.52627e-07	3.22441e-06	Reck
ENSMUSG00000031897	1548.84	-1.80487	0.34383	-5.24931	1.52668e-07	3.22441e-06	Psmb10
ENSMUSG00000050272	96.7824	1.9251	0.366932	5.24648	1.55029e-07	3.26929e-06	Dscam
ENSMUSG00000043155	402.669	-1.02986	0.196443	-5.24255	1.58374e-07	3.3329e-06	Hpdl
ENSMUSG00000004631	864.514	1.24861	0.238447	5.23643	1.63714e-07	3.43463e-06	Sgce
ENSMUSG00000025964	1944.28	-1.48196	0.283338	-5.23036	1.69177e-07	3.54192e-06	Adam23
ENSMUSG00000026979	379.462	-2.04634	0.391347	-5.22896	1.70463e-07	3.5615e-06	Psd4
ENSMUSG00000037843	79.7209	-1.7892	0.342461	-5.22452	1.74605e-07	3.64056e-06	Vstm2l
ENSMUSG00000024965	77.4221	-1.86985	0.358043	-5.22243	1.76592e-07	3.67445e-06	Fermt3
ENSMUSG00000083282	573.881	1.23357	0.236261	5.22121	1.77759e-07	3.69117e-06	Ctsf
ENSMUSG00000047443	377.167	-1.48395	0.284354	-5.21868	1.80198e-07	3.73801e-06	Erfe
ENSMUSG00000009739	144.596	-2.02762	0.388581	-5.21802	1.80844e-07	3.74758e-06	Pou6f1
ENSMUSG00000032068	74.5564	-3.15112	0.604589	-5.212	1.86812e-07	3.85946e-06	Plet1
ENSMUSG00000009394	35.7712	-3.09261	0.59394	-5.20694	1.9198e-07	3.9622e-06	Syn2
ENSMUSG00000031962	72.0157	-1.6619	0.319193	-5.20657	1.92359e-07	3.96599e-06	Cdh15
ENSMUSG00000036030	7517.61	1.88642	0.362345	5.20613	1.92819e-07	3.97144e-06	Prtg
ENSMUSG00000051048	55.2231	-3.28011	0.630087	-5.2058	1.93161e-07	3.97446e-06	P4ha3
ENSMUSG00000049775	1268.97	-1.23872	0.238036	-5.20393	1.9512e-07	4.01071e-06	Tmsb4x
ENSMUSG00000056043	414.086	-1.10898	0.21315	-5.2028	1.96307e-07	4.03104e-06	Rgs9bp
ENSMUSG00000023050	2026.72	1.17149	0.225175	5.20258	1.96544e-07	4.03183e-06	Map3k12
ENSMUSG00000067377	445.3	-1.29365	0.248688	-5.20193	1.97233e-07	4.04188e-06	Tspan6
ENSMUSG00000040752	219.341	-1.40548	0.27023	-5.20105	1.98162e-07	4.0547e-06	Myh6
ENSMUSG00000045211	310.769	1.53562	0.295505	5.1966	2.02962e-07	4.14258e-06	Nudt18
ENSMUSG00000087166	21991.3	-1.10833	0.21345	-5.19247	2.0752e-07	4.23136e-06	L1td1
ENSMUSG00000027748	72.884	1.74267	0.335682	5.19143	2.08689e-07	4.25093e-06	Trpc4
ENSMUSG00000028591	744.116	-2.09074	0.402897	-5.18927	2.11119e-07	4.29613e-06	Pramef12
ENSMUSG00000032231	564.348	-2.08351	0.401567	-5.18846	2.12038e-07	4.30621e-06	Anxa2
ENSMUSG00000020902	1686.97	1.41459	0.272847	5.18456	2.16525e-07	4.39296e-06	Ntn1
ENSMUSG00000021364	1189.71	1.13884	0.219847	5.18014	2.21719e-07	4.49384e-06	Elovl2
ENSMUSG00000072621	107.441	1.32126	0.255089	5.1796	2.22359e-07	4.50234e-06	Slfn10-ps
ENSMUSG00000032303	56.9554	2.72885	0.527048	5.17761	2.24744e-07	4.54609e-06	Chrna3
ENSMUSG00000033107	184.99	-2.18115	0.421645	-5.17296	2.30419e-07	4.65162e-06	Rnf125
ENSMUSG00000026620	524.775	-1.03354	0.199935	-5.16935	2.3491e-07	4.72821e-06	Mark1
ENSMUSG00000035184	181.802	2.10375	0.407313	5.16494	2.40514e-07	4.83622e-06	Fam124a
ENSMUSG00000061654	54.2601	-2.33685	0.453067	-5.15785	2.49798e-07	5.01298e-06	Spry3
ENSMUSG00000026532	1115.78	-1.90837	0.37014	-5.15582	2.52524e-07	5.06269e-06	Spta1
ENSMUSG00000044609	243.585	-1.47779	0.286744	-5.1537	2.55394e-07	5.11485e-06	ENSMUSG00000044609
ENSMUSG00000101439	93.391	1.90407	0.369469	5.15353	2.55629e-07	5.11485e-06	ENSMUSG00000101439
ENSMUSG00000031381	1243	-1.08001	0.209642	-5.15166	2.58197e-07	5.16115e-06	Piga
ENSMUSG00000079487	2482.43	-1.18546	0.230247	-5.14865	2.62368e-07	5.23689e-06	Med12
ENSMUSG00000031299	5900.9	-1.23459	0.239793	-5.14855	2.62502e-07	5.23689e-06	Pdha1
ENSMUSG00000003341	68.2398	-1.62106	0.314942	-5.14716	2.64456e-07	5.27071e-06	Atp8b3
ENSMUSG00000044150	839.167	-1.58846	0.308913	-5.14208	2.71714e-07	5.40477e-06	Bclaf3
ENSMUSG00000037321	1156.64	1.17993	0.229668	5.13757	2.78316e-07	5.52528e-06	Tap1
ENSMUSG00000036052	2129.33	1.0556	0.205585	5.1346	2.82747e-07	5.59684e-06	Dnajb5
ENSMUSG00000025056	185.512	-5.2253	1.01776	-5.13414	2.8344e-07	5.60512e-06	Nr0b1
ENSMUSG00000052364	18.5032	-3.37288	0.657671	-5.12852	2.92022e-07	5.76921e-06	B630019K06Rik
ENSMUSG00000024304	736.456	1.64818	0.321467	5.12705	2.94316e-07	5.80889e-06	Cdh2
ENSMUSG00000078206	25.332	-7.29354	1.42322	-5.12469	2.98031e-07	5.87651e-06	Fthl17d
ENSMUSG00000043510	345.929	1.03679	0.202346	5.12382	2.9941e-07	5.89797e-06	Hscb
ENSMUSG00000034480	1207.81	-1.4027	0.273989	-5.11954	3.06289e-07	6.02764e-06	Diaph2
ENSMUSG00000015970	50.068	-2.65937	0.519551	-5.1186	3.07813e-07	6.05178e-06	Chdh
ENSMUSG00000050315	147.532	-1.33266	0.260372	-5.11831	3.08282e-07	6.05513e-06	Synpo2
ENSMUSG00000020642	1734.46	1.17245	0.229242	5.11448	3.14609e-07	6.16748e-06	Rnf144a
ENSMUSG00000045027	48.4245	-3.03939	0.594391	-5.11346	3.16314e-07	6.19493e-06	Prss22
ENSMUSG00000078487	28.6508	3.49067	0.682688	5.11312	3.16877e-07	6.2e-06	Ankrd65
ENSMUSG00000097398	52.1902	-3.00798	0.588366	-5.11243	3.18049e-07	6.21096e-06	Platr5
ENSMUSG00000016758	73.6055	-1.48218	0.290412	-5.1037	3.33071e-07	6.47849e-06	Bik
ENSMUSG00000047238	320.671	-1.40169	0.274651	-5.10355	3.33342e-07	6.47849e-06	Mageh1
ENSMUSG00000031433	336.405	-1.12465	0.220471	-5.10112	3.37655e-07	6.55605e-06	Rbm41
ENSMUSG00000027380	55.0826	-2.9004	0.568796	-5.0992	3.41086e-07	6.61004e-06	Acoxl
ENSMUSG00000048249	1988.38	1.32552	0.260217	5.0939	3.50777e-07	6.79138e-06	Crebrf
ENSMUSG00000039221	2717.36	-1.01727	0.199757	-5.09255	3.53287e-07	6.83347e-06	Rpl22l1
ENSMUSG00000028251	416.275	1.06846	0.209862	5.09126	3.55701e-07	6.87361e-06	Tstd3
ENSMUSG00000020019	79.4956	2.38759	0.469348	5.08703	3.63716e-07	7.00851e-06	Ntn4
ENSMUSG00000004113	1330.52	-1.10197	0.216724	-5.08466	3.68279e-07	7.08972e-06	Cacna1b
ENSMUSG00000025260	1533.39	-1.2263	0.24129	-5.08227	3.72957e-07	7.17298e-06	Hsd17b10
ENSMUSG00000061576	97.2961	-2.01249	0.396018	-5.0818	3.73871e-07	7.17698e-06	Dpp6
ENSMUSG00000004038	48.6414	-2.45776	0.483776	-5.08037	3.76706e-07	7.22457e-06	Gstm3
ENSMUSG00000027030	1478.89	-1.20998	0.238359	-5.07628	3.84891e-07	7.36766e-06	Stk39
ENSMUSG00000102101	61.374	1.76897	0.348598	5.07453	3.88451e-07	7.42182e-06	Zbtb11os1
ENSMUSG00000041653	207.68	-1.43329	0.282476	-5.07402	3.89496e-07	7.4348e-06	Pnpla3
ENSMUSG00000106361	73.5305	-1.75533	0.346032	-5.07273	3.92139e-07	7.47823e-06	ENSMUSG00000106361
ENSMUSG00000025408	1138.26	1.5896	0.313427	5.07169	3.94303e-07	7.51246e-06	Ddit3
ENSMUSG00000053559	341.707	-1.48364	0.292661	-5.06948	3.98907e-07	7.58595e-06	Smagp
ENSMUSG00000092622	36.2048	-4.04822	0.799083	-5.06608	4.06101e-07	7.70834e-06	Khdc3
ENSMUSG00000037578	59.2332	-3.81382	0.753054	-5.06447	4.09541e-07	7.76638e-06	Pkd2l1
ENSMUSG00000031262	915.985	-1.11746	0.220721	-5.06276	4.13226e-07	7.82896e-06	Cenpi
ENSMUSG00000015337	228.788	-1.12452	0.222239	-5.05994	4.19386e-07	7.93089e-06	Endog
ENSMUSG00000104667	81.9881	-1.60539	0.317294	-5.05962	4.201e-07	7.93184e-06	Gm4961
ENSMUSG00000055675	145.82	-1.38891	0.274511	-5.05956	4.20217e-07	7.93184e-06	Kbtbd11
ENSMUSG00000017774	2940.2	-1.07755	0.213123	-5.05598	4.28179e-07	8.05969e-06	Myo1c
ENSMUSG00000050854	197.813	-1.40359	0.277626	-5.05566	4.28895e-07	8.06568e-06	Tmem125
ENSMUSG00000079499	35.0309	2.40366	0.475646	5.05346	4.33888e-07	8.13701e-06	6530402F18Rik
ENSMUSG00000097340	20.1989	-2.99981	0.59434	-5.0473	4.48101e-07	8.38808e-06	ENSMUSG00000097340
ENSMUSG00000035615	48.3974	-2.09607	0.415418	-5.04568	4.51919e-07	8.45176e-06	Frmpd1
ENSMUSG00000041298	255.535	1.08294	0.214638	5.04542	4.5252e-07	8.45521e-06	Katnal1
ENSMUSG00000034486	207.337	1.75252	0.347466	5.04371	4.56582e-07	8.52329e-06	Gbx2
ENSMUSG00000035504	1203.04	-1.03772	0.205779	-5.0429	4.58536e-07	8.5519e-06	Reep6
ENSMUSG00000095180	417.214	-4.94471	0.980753	-5.04174	4.6131e-07	8.59367e-06	Rhox5
ENSMUSG00000027809	929.208	1.05015	0.208297	5.04161	4.61621e-07	8.59367e-06	Etfdh
ENSMUSG00000044017	51.2862	-4.19644	0.834298	-5.02991	4.90702e-07	9.11257e-06	Adgrd1
ENSMUSG00000027761	19.6049	-3.21076	0.638348	-5.02979	4.9103e-07	9.11257e-06	Aadac
ENSMUSG00000029672	1699.19	-1.481	0.294492	-5.02899	4.9308e-07	9.13748e-06	Fam3c
ENSMUSG00000005148	614.156	-1.6427	0.326811	-5.02644	4.99656e-07	9.2324e-06	Klf5
ENSMUSG00000041959	978.419	-1.66383	0.331333	-5.02162	5.12387e-07	9.43507e-06	S100a10
ENSMUSG00000081044	76.569	-5.70477	1.13616	-5.02108	5.13831e-07	9.45309e-06	AU015836
ENSMUSG00000047735	94.4578	-2.25958	0.450064	-5.02057	5.15197e-07	9.46966e-06	Samd9l
ENSMUSG00000039062	374.49	-1.28338	0.255737	-5.01838	5.21098e-07	9.56948e-06	Anpep
ENSMUSG00000063430	225.152	-1.90211	0.379345	-5.0142	5.32538e-07	9.77072e-06	Wscd2
ENSMUSG00000063018	774.44	-1.13233	0.225853	-5.01355	5.34348e-07	9.79081e-06	ENSMUSG00000063018
ENSMUSG00000029304	864.817	-4.12158	0.822102	-5.01346	5.34596e-07	9.79081e-06	Spp1
ENSMUSG00000000957	751.901	-1.04295	0.208191	-5.00957	5.45527e-07	9.98202e-06	Mmp14
ENSMUSG00000048038	547.052	-1.44085	0.287695	-5.00826	5.49257e-07	1.00412e-05	Ccdc187
ENSMUSG00000049536	31.8305	-2.77061	0.553673	-5.00405	5.61377e-07	1.02169e-05	Tceal1
ENSMUSG00000030200	61.2231	-2.42914	0.486017	-4.99806	5.79106e-07	1.05043e-05	Bcl2l14
ENSMUSG00000032589	241.773	-1.54378	0.30888	-4.99801	5.79236e-07	1.05043e-05	Bsn
ENSMUSG00000041378	109.145	2.00753	0.401795	4.9964	5.84118e-07	1.05834e-05	Cldn5
ENSMUSG00000024647	127.738	2.73209	0.547363	4.99137	5.99533e-07	1.08433e-05	Cbln2
ENSMUSG00000038593	573.588	1.04084	0.208606	4.98952	6.053e-07	1.09379e-05	Tctn1
ENSMUSG00000038756	64.6308	2.00365	0.401904	4.98539	6.18363e-07	1.11344e-05	Ttll6
ENSMUSG00000110273	113.167	1.63637	0.328388	4.98303	6.25973e-07	1.12515e-05	ENSMUSG00000110273
ENSMUSG00000105461	24.9774	-2.51771	0.505282	-4.98278	6.26757e-07	1.12556e-05	ENSMUSG00000105461
ENSMUSG00000073805	125.681	2.19692	0.441127	4.98026	6.34998e-07	1.13765e-05	Insyn2a
ENSMUSG00000029406	2173.48	1.07084	0.215085	4.97867	6.40219e-07	1.14569e-05	Pitpnm2
ENSMUSG00000050677	109.065	1.35799	0.272808	4.97783	6.43012e-07	1.14967e-05	Ccdc96
ENSMUSG00000046413	18.9367	3.79994	0.76346	4.97727	6.44887e-07	1.151e-05	ENSMUSG00000046413
ENSMUSG00000031400	4027.23	-1.1418	0.229461	-4.97603	6.49018e-07	1.15736e-05	G6pdx
ENSMUSG00000067764	31.1692	-3.91457	0.787038	-4.9738	6.5653e-07	1.1687e-05	Xlr5c
ENSMUSG00000040511	246.672	-1.48228	0.298052	-4.97324	6.58442e-07	1.17015e-05	Pvr
ENSMUSG00000031785	238.714	-1.17529	0.236324	-4.97322	6.58492e-07	1.17015e-05	Adgrg1
ENSMUSG00000031214	157.167	-1.47318	0.296272	-4.97238	6.61352e-07	1.1742e-05	Ophn1
ENSMUSG00000067369	80.9952	-2.12325	0.427234	-4.96976	6.70348e-07	1.18914e-05	Trmt2b
ENSMUSG00000082675	95.1364	-1.70451	0.343225	-4.96616	6.82928e-07	1.20934e-05	ENSMUSG00000082675
ENSMUSG00000020173	424.705	-1.20798	0.243351	-4.96393	6.90806e-07	1.22116e-05	Cobl
ENSMUSG00000026177	43.3895	-3.61345	0.728037	-4.96328	6.9313e-07	1.22421e-05	Slc11a1
ENSMUSG00000056679	100.861	-1.46479	0.295372	-4.95912	7.0815e-07	1.24857e-05	Gpr173
ENSMUSG00000028546	117.383	1.29569	0.261466	4.95547	7.21538e-07	1.27107e-05	Elavl4
ENSMUSG00000024325	344.853	-1.21258	0.244704	-4.95529	7.22207e-07	1.27115e-05	Ring1
ENSMUSG00000049657	1374.56	1.19858	0.241919	4.95448	7.25226e-07	1.27536e-05	Zbtb5
ENSMUSG00000047037	94.3704	-1.40618	0.28383	-4.95431	7.25877e-07	1.2754e-05	Nipa1
ENSMUSG00000027456	142.666	1.19359	0.240987	4.95292	7.31064e-07	1.2834e-05	Sdcbp2
ENSMUSG00000040264	109.962	-5.44429	1.10014	-4.94874	7.46942e-07	1.30902e-05	Gbp2b
ENSMUSG00000020930	54.989	1.75137	0.354003	4.94732	7.52405e-07	1.31745e-05	Ccdc103
ENSMUSG00000054727	77.2898	-1.71237	0.346163	-4.94673	7.54725e-07	1.32038e-05	1700013H16Rik
ENSMUSG00000043183	955.842	-1.20829	0.244331	-4.94531	7.60241e-07	1.32774e-05	Simc1
ENSMUSG00000027907	745.613	-1.29432	0.261813	-4.94369	7.66571e-07	1.33765e-05	S100a11
ENSMUSG00000034813	1698.95	1.50445	0.304473	4.94115	7.76612e-07	1.35401e-05	Grip1
ENSMUSG00000040118	425.917	1.13352	0.229458	4.93998	7.81322e-07	1.35756e-05	Cacna2d1
ENSMUSG00000022262	69.5158	1.85777	0.376187	4.93842	7.87596e-07	1.3673e-05	Dnah5
ENSMUSG00000024036	606.696	-1.52389	0.3087	-4.93649	7.95425e-07	1.37853e-05	Slc37a1
ENSMUSG00000030350	253.665	1.37139	0.278039	4.93236	8.12435e-07	1.40562e-05	Prmt8
ENSMUSG00000058586	278.171	1.0471	0.21245	4.92867	8.27917e-07	1.42875e-05	Serhl
ENSMUSG00000033318	949.732	-1.11635	0.226715	-4.92403	8.47808e-07	1.45936e-05	Gstt2
ENSMUSG00000027967	35.7541	2.35821	0.478996	4.92323	8.5129e-07	1.46292e-05	Neurog2
ENSMUSG00000024008	148.343	-2.59664	0.527428	-4.92322	8.51311e-07	1.46292e-05	Cpne5
ENSMUSG00000037217	327.731	-1.48473	0.301668	-4.92173	8.57821e-07	1.47286e-05	Syn1
ENSMUSG00000045319	65.8336	-1.67876	0.341114	-4.92139	8.5931e-07	1.47417e-05	Proser2
ENSMUSG00000029270	192.79	-1.32414	0.26913	-4.92006	8.65159e-07	1.48295e-05	Dipk1a
ENSMUSG00000031379	998.776	-1.30963	0.2662	-4.91974	8.66595e-07	1.48416e-05	Pir
ENSMUSG00000038271	354.887	1.42175	0.289196	4.91623	8.82275e-07	1.50974e-05	Iffo1
ENSMUSG00000030110	106.438	-1.44933	0.294927	-4.91422	8.91375e-07	1.52275e-05	Ret
ENSMUSG00000029287	417.357	1.30722	0.266042	4.91357	8.94334e-07	1.52653e-05	Tgfbr3
ENSMUSG00000087522	18.0522	-4.87847	0.993146	-4.91214	9.00898e-07	1.53515e-05	ENSMUSG00000087522
ENSMUSG00000059901	183.904	-2.5311	0.515629	-4.90876	9.16552e-07	1.56052e-05	Adamts14
ENSMUSG00000005251	2956.39	1.42126	0.289547	4.90856	9.17461e-07	1.56076e-05	Ripk4
ENSMUSG00000021835	100.129	-1.87096	0.381287	-4.90695	9.25017e-07	1.5723e-05	Bmp4
ENSMUSG00000031987	1465.64	-1.16854	0.238307	-4.9035	9.41455e-07	1.59358e-05	Egln1
ENSMUSG00000029627	382.452	1.23497	0.251904	4.90255	9.45988e-07	1.59992e-05	Zkscan14
ENSMUSG00000107283	1300.78	1.00894	0.206064	4.89626	9.76776e-07	1.64924e-05	Mpv17
ENSMUSG00000036131	18.0601	-6.79908	1.39032	-4.89029	1.00688e-06	1.69552e-05	Frmd7
ENSMUSG00000003849	679.35	-1.12407	0.229863	-4.89016	1.00752e-06	1.69552e-05	Nqo1
ENSMUSG00000029166	223.341	1.2317	0.251895	4.88973	1.00976e-06	1.69788e-05	Mapre3
ENSMUSG00000020120	35.2275	2.26442	0.463219	4.88844	1.01637e-06	1.70758e-05	Plek
ENSMUSG00000028871	305.528	-1.1983	0.2452	-4.88705	1.02359e-06	1.7183e-05	Rspo1
ENSMUSG00000060548	2925.93	1.43388	0.293563	4.88439	1.03749e-06	1.73875e-05	Tnfrsf19
ENSMUSG00000031146	6173.26	-1.05182	0.215368	-4.88381	1.04054e-06	1.74243e-05	Plp2
ENSMUSG00000108977	19.5724	-3.61555	0.740901	-4.87993	1.06121e-06	1.76975e-05	ENSMUSG00000108977
ENSMUSG00000046822	250.303	1.30872	0.268193	4.87975	1.06222e-06	1.76998e-05	Slc39a3
ENSMUSG00000109904	103.883	1.25825	0.257934	4.87818	1.07067e-06	1.78114e-05	ENSMUSG00000109904
ENSMUSG00000027452	931.917	-1.94921	0.400021	-4.87277	1.10045e-06	1.8292e-05	Acss1
ENSMUSG00000022853	74.1125	-1.62417	0.333388	-4.87173	1.10626e-06	1.83735e-05	Ehhadh
ENSMUSG00000104788	14.3931	-4.9636	1.01942	-4.86902	1.12151e-06	1.86116e-05	ENSMUSG00000104788
ENSMUSG00000091705	136.269	-1.32109	0.271662	-4.863	1.15618e-06	1.91712e-05	H2-Q2
ENSMUSG00000022964	201.291	-1.49161	0.306883	-4.86051	1.17086e-06	1.93988e-05	Tmem50b
ENSMUSG00000067860	2198.94	-3.25427	0.669783	-4.85869	1.18164e-06	1.95616e-05	Zic3
ENSMUSG00000034957	27.389	-2.38005	0.490065	-4.85661	1.19413e-06	1.97362e-05	Cebpa
ENSMUSG00000043088	35.8525	-2.28435	0.47046	-4.85557	1.20043e-06	1.98221e-05	Il17re
ENSMUSG00000017417	50.3706	-3.4154	0.703924	-4.85194	1.22257e-06	2.01407e-05	Plxdc1
ENSMUSG00000025658	98.9871	-1.68339	0.347032	-4.85081	1.22958e-06	2.02234e-05	Cnksr2
ENSMUSG00000073207	198.697	-1.24701	0.257138	-4.84956	1.23734e-06	2.03138e-05	Ccdc160
ENSMUSG00000046699	18.1029	-3.05351	0.629662	-4.84944	1.23807e-06	2.03138e-05	Slitrk4
ENSMUSG00000047996	34.7698	-2.05392	0.424152	-4.84241	1.28271e-06	2.09663e-05	Prrg1
ENSMUSG00000036432	167.241	-1.61451	0.333571	-4.8401	1.29777e-06	2.11736e-05	Siah2
ENSMUSG00000075256	48.4742	1.84823	0.381904	4.83952	1.30151e-06	2.12177e-05	Cerkl
ENSMUSG00000023206	34.9093	-2.70887	0.55992	-4.83796	1.31179e-06	2.13509e-05	Il15ra
ENSMUSG00000039850	1633.15	1.01201	0.209391	4.83312	1.34407e-06	2.18588e-05	Endov
ENSMUSG00000025407	570.35	-1.83988	0.380902	-4.83032	1.36313e-06	2.21511e-05	Gli1
ENSMUSG00000068417	183.749	-1.02295	0.211868	-4.82826	1.37734e-06	2.23443e-05	Pnp2
ENSMUSG00000049382	1720.48	-1.62814	0.337222	-4.82811	1.37832e-06	2.23443e-05	Krt8
ENSMUSG00000057098	347.396	1.84216	0.381565	4.8279	1.37979e-06	2.23503e-05	Ebf1
ENSMUSG00000078995	180.599	1.27728	0.264834	4.82296	1.41441e-06	2.28203e-05	Zfp456
ENSMUSG00000000126	128.838	1.75321	0.363672	4.82086	1.42942e-06	2.29895e-05	Wnt9a
ENSMUSG00000019256	469.75	-1.3578	0.281694	-4.82012	1.43469e-06	2.30559e-05	Ahr
ENSMUSG00000029798	27.8383	-2.90238	0.602397	-4.81805	1.44971e-06	2.32606e-05	Herc6
ENSMUSG00000041556	75.7461	-1.53847	0.319753	-4.81143	1.49853e-06	2.40108e-05	Fbxo2
ENSMUSG00000040629	121.786	-2.57527	0.535244	-4.81139	1.49883e-06	2.40108e-05	Mael
ENSMUSG00000049551	55.4526	-1.87485	0.389767	-4.81018	1.50797e-06	2.41381e-05	Fzd9
ENSMUSG00000047658	121.646	-1.1149	0.231837	-4.80898	1.51705e-06	2.42644e-05	Gal3st3
ENSMUSG00000024354	1198.11	-1.69926	0.353426	-4.80798	1.52466e-06	2.4367e-05	Slc23a1
ENSMUSG00000044313	166.93	1.8033	0.375164	4.8067	1.53443e-06	2.45039e-05	Mab21l3
ENSMUSG00000071553	135.327	-1.91041	0.397509	-4.80596	1.54009e-06	2.45695e-05	Cpa2
ENSMUSG00000020743	843.225	-1.01401	0.210995	-4.80585	1.54096e-06	2.45695e-05	Mif4gd
ENSMUSG00000048647	226.563	1.0263	0.213585	4.80513	1.54648e-06	2.46358e-05	Exd1
ENSMUSG00000043681	52.0971	-3.66552	0.76331	-4.80214	1.56976e-06	2.49505e-05	Fam25c
ENSMUSG00000036782	5166.12	-3.84867	0.801524	-4.80169	1.57336e-06	2.49881e-05	Klhl13
ENSMUSG00000073433	585.996	-1.09253	0.22755	-4.80131	1.57634e-06	2.50159e-05	Arhgdig
ENSMUSG00000038034	2684.22	-1.01792	0.21203	-4.80083	1.58007e-06	2.50556e-05	Igsf8
ENSMUSG00000034690	41.0555	-2.55212	0.532942	-4.78874	1.67834e-06	2.64487e-05	Nlrp4c
ENSMUSG00000095105	95.2187	1.50755	0.314882	4.78766	1.68735e-06	2.65702e-05	Edaradd
ENSMUSG00000111063	284.142	1.07348	0.224255	4.78688	1.69397e-06	2.66538e-05	ENSMUSG00000111063
ENSMUSG00000024854	134.027	1.27306	0.266216	4.78208	1.73492e-06	2.7256e-05	Pold4
ENSMUSG00000083847	17.569	-4.22702	0.885338	-4.77447	1.80181e-06	2.82849e-05	ENSMUSG00000083847
ENSMUSG00000023341	32.6121	-3.87816	0.812522	-4.773	1.81504e-06	2.84559e-05	Mx2
ENSMUSG00000064325	48.8241	-3.06422	0.641998	-4.77295	1.8155e-06	2.84559e-05	Hhip
ENSMUSG00000020583	128.076	-1.63653	0.342889	-4.77277	1.81713e-06	2.84596e-05	Matn3
ENSMUSG00000043110	803.346	-1.31945	0.276671	-4.76901	1.85135e-06	2.89287e-05	Lrrn4
ENSMUSG00000038732	294.058	-1.13989	0.23902	-4.76901	1.85136e-06	2.89287e-05	Mboat1
ENSMUSG00000057719	19.7192	-6.03713	1.26644	-4.76701	1.86984e-06	2.91727e-05	Sh3rf2
ENSMUSG00000038045	168.323	-2.38224	0.499836	-4.76604	1.87883e-06	2.92905e-05	Sult6b1
ENSMUSG00000054737	283.4	-1.28014	0.268753	-4.76326	1.90489e-06	2.9674e-05	Zfp182
ENSMUSG00000074653	23.7874	-4.44488	0.933299	-4.76255	1.91164e-06	2.97335e-05	Lrrc31
ENSMUSG00000034460	1635.55	-1.52811	0.320929	-4.76151	1.92154e-06	2.9824e-05	Six4
ENSMUSG00000000552	2868.87	1.08788	0.228475	4.76148	1.92175e-06	2.9824e-05	Zfp385a
ENSMUSG00000058291	950.519	1.04417	0.219359	4.7601	1.93497e-06	3.00045e-05	Zfp68
ENSMUSG00000004952	156.025	-1.57733	0.331413	-4.75942	1.94154e-06	3.00835e-05	Rasa4
ENSMUSG00000031256	4286.2	-1.03707	0.217924	-4.75889	1.94662e-06	3.01393e-05	Cstf2
ENSMUSG00000063383	197.528	1.01841	0.214197	4.75456	1.9888e-06	3.07689e-05	Zfp947
ENSMUSG00000019838	272.409	-1.24383	0.261731	-4.75233	2.0109e-06	3.10871e-05	Slc16a10
ENSMUSG00000001655	58.0535	1.85168	0.390116	4.7465	2.06969e-06	3.19717e-05	Hoxc13
ENSMUSG00000068154	367.785	1.73312	0.365203	4.74562	2.07869e-06	3.20523e-05	Insm1
ENSMUSG00000108659	22.6788	2.86367	0.603723	4.74336	2.102e-06	3.23478e-05	Gm34121
ENSMUSG00000044317	267.787	-1.40161	0.295728	-4.73951	2.14239e-06	3.29293e-05	Gpr4
ENSMUSG00000036745	99.7917	1.60366	0.338368	4.73938	2.14372e-06	3.29293e-05	Ttll7
ENSMUSG00000038552	490.401	-1.21096	0.255515	-4.73929	2.14464e-06	3.29293e-05	Fndc4
ENSMUSG00000038042	304.738	1.23559	0.260727	4.739	2.14776e-06	3.29524e-05	Ptpdc1
ENSMUSG00000006373	4101.43	-1.54498	0.326099	-4.73776	2.16098e-06	3.31301e-05	Pgrmc1
ENSMUSG00000031160	597.489	-1.00884	0.213025	-4.73579	2.18206e-06	3.34281e-05	Eras
ENSMUSG00000044562	443.146	-1.323	0.279415	-4.73488	2.19181e-06	3.35522e-05	Rasip1
ENSMUSG00000096054	448.251	1.18963	0.251296	4.73396	2.20183e-06	3.36592e-05	Syne1
ENSMUSG00000028565	47.455	1.97023	0.416194	4.73393	2.20211e-06	3.36592e-05	Nfia
ENSMUSG00000022543	49.5541	1.99551	0.421698	4.73208	2.22232e-06	3.38917e-05	4930451G09Rik
ENSMUSG00000110744	54.1088	-1.64222	0.34711	-4.73113	2.23275e-06	3.40252e-05	ENSMUSG00000110744
ENSMUSG00000097649	29.9942	2.7698	0.585679	4.72922	2.25387e-06	3.427e-05	Gm10561
ENSMUSG00000074736	71.56	-1.88583	0.399115	-4.72503	2.30077e-06	3.49569e-05	Syndig1
ENSMUSG00000059974	47.639	2.0939	0.443623	4.71999	2.35856e-06	3.58083e-05	Ntm
ENSMUSG00000085773	137.707	-1.03683	0.220499	-4.70218	2.57394e-06	3.89328e-05	ENSMUSG00000085773
ENSMUSG00000031636	68.3912	-2.17522	0.462742	-4.70072	2.59246e-06	3.91838e-05	Pdlim3
ENSMUSG00000087403	198.185	-1.25624	0.267311	-4.69953	2.60758e-06	3.9383e-05	Kantr
ENSMUSG00000078670	95.7477	-1.32868	0.282785	-4.69856	2.62007e-06	3.95423e-05	Fam174b
ENSMUSG00000031429	577.303	-1.01496	0.216067	-4.69742	2.63469e-06	3.97319e-05	Psmd10
ENSMUSG00000032035	608.822	1.61064	0.342888	4.69728	2.63655e-06	3.97319e-05	Ets1
ENSMUSG00000037921	104.371	-6.85992	1.46142	-4.694	2.67917e-06	4.02549e-05	Ddx60
ENSMUSG00000028121	1300.85	-1.19509	0.254645	-4.69316	2.69021e-06	4.0391e-05	Bcar3
ENSMUSG00000026504	241.278	1.00813	0.215152	4.68568	2.79029e-06	4.17922e-05	Sdccag8
ENSMUSG00000070644	323.101	1.46992	0.313712	4.68557	2.79177e-06	4.17922e-05	Etnk2
ENSMUSG00000064023	361.941	1.12709	0.240813	4.68034	2.86406e-06	4.28428e-05	Klk8
ENSMUSG00000048865	285.727	-2.07971	0.444373	-4.6801	2.86737e-06	4.28609e-05	Arhgap30
ENSMUSG00000039278	384.619	-1.07499	0.229755	-4.67887	2.8846e-06	4.30868e-05	Pcsk1n
ENSMUSG00000029120	747.529	-1.88184	0.402256	-4.6782	2.89397e-06	4.3195e-05	Ppp2r2c
ENSMUSG00000051675	2403.41	1.07593	0.230018	4.67758	2.9028e-06	4.32632e-05	Trim32
ENSMUSG00000045251	652.328	1.01874	0.217819	4.67701	2.91087e-06	4.332e-05	Zfp688
ENSMUSG00000041801	5443.75	1.02587	0.219415	4.67546	2.93289e-06	4.36157e-05	Phlda3
ENSMUSG00000018427	121	1.74681	0.373668	4.67475	2.94311e-06	4.37358e-05	Ypel2
ENSMUSG00000004885	2987.91	1.4319	0.306323	4.67449	2.94688e-06	4.37598e-05	Crabp2
ENSMUSG00000021078	21.8869	2.77464	0.594352	4.66834	3.03638e-06	4.50559e-05	Tomm20l
ENSMUSG00000049303	148.801	1.22856	0.263301	4.66601	3.07104e-06	4.55037e-05	Syt12
ENSMUSG00000075707	49.5406	-2.29082	0.491174	-4.66397	3.10171e-06	4.59248e-05	Dio3
ENSMUSG00000022636	380.945	1.38163	0.296481	4.66011	3.16045e-06	4.66586e-05	Alcam
ENSMUSG00000021591	59.9391	-2.01888	0.433533	-4.65681	3.21142e-06	4.73766e-05	Glrx
ENSMUSG00000036932	2171.09	-1.01548	0.218105	-4.65592	3.22543e-06	4.75488e-05	Aifm1
ENSMUSG00000078865	297.961	-1.91877	0.412319	-4.65361	3.26167e-06	4.79469e-05	ENSMUSG00000078865
ENSMUSG00000049939	437.056	1.38587	0.297941	4.65149	3.29544e-06	4.84054e-05	Lrrc4
ENSMUSG00000039193	57.4448	-2.40508	0.517767	-4.64509	3.39923e-06	4.98579e-05	Nlrc4
ENSMUSG00000089987	114.306	-2.63727	0.56784	-4.64439	3.41082e-06	4.9982e-05	ENSMUSG00000089987
ENSMUSG00000028268	98.8051	-5.33855	1.15032	-4.64092	3.46868e-06	5.07666e-05	Gbp3
ENSMUSG00000016995	59.1591	2.52775	0.544712	4.64053	3.47517e-06	5.0825e-05	Matn4
ENSMUSG00000044216	244.918	1.54711	0.334072	4.63105	3.63817e-06	5.30181e-05	Kcnj4
ENSMUSG00000073437	88.432	1.54701	0.334252	4.62827	3.68736e-06	5.36965e-05	D330041H03Rik
ENSMUSG00000031995	6377.74	1.19656	0.258686	4.62554	3.73629e-06	5.42924e-05	St14
ENSMUSG00000020546	1136.66	1.15437	0.24966	4.6238	3.76781e-06	5.46821e-05	Stxbp4
ENSMUSG00000031709	816.202	-1.01837	0.220263	-4.62343	3.77439e-06	5.47287e-05	Tbc1d9
ENSMUSG00000085143	21.0335	2.97954	0.645425	4.6164	3.90453e-06	5.64547e-05	Gm11520
ENSMUSG00000058672	879.346	-1.03416	0.224286	-4.61091	4.00914e-06	5.77617e-05	Tubb2a
ENSMUSG00000038880	722.028	-1.00577	0.218145	-4.61057	4.01561e-06	5.7814e-05	Mrps34
ENSMUSG00000020656	309.762	-1.34928	0.292818	-4.60791	4.06736e-06	5.85176e-05	Grhl1
ENSMUSG00000091002	154.272	-1.07688	0.233764	-4.60669	4.09121e-06	5.88191e-05	Tcerg1l
ENSMUSG00000022304	155.899	-2.49439	0.541692	-4.60481	4.12847e-06	5.93128e-05	Dpys
ENSMUSG00000010358	121.83	-2.64466	0.574625	-4.60241	4.17625e-06	5.99145e-05	Ifi35
ENSMUSG00000089774	463.496	1.03266	0.224548	4.59882	4.24888e-06	6.07422e-05	Slc5a3
ENSMUSG00000026934	36.4159	2.03452	0.44243	4.59852	4.255e-06	6.07871e-05	Lhx3
ENSMUSG00000085042	138.666	1.04153	0.22656	4.59713	4.28353e-06	6.11517e-05	Abhd11os
ENSMUSG00000034854	245.915	-1.72591	0.37585	-4.59202	4.38966e-06	6.25789e-05	Mfsd12
ENSMUSG00000009248	147.707	-1.9389	0.422334	-4.59093	4.41279e-06	6.28645e-05	Ascl2
ENSMUSG00000024942	839.792	-1.06949	0.23298	-4.59048	4.42227e-06	6.29114e-05	Capn1
ENSMUSG00000045991	82.6389	1.5215	0.331755	4.58622	4.51339e-06	6.40732e-05	Onecut2
ENSMUSG00000005124	75.416	1.4742	0.321561	4.58453	4.55013e-06	6.44147e-05	Ccn4
ENSMUSG00000023333	96.4145	2.00761	0.437925	4.58438	4.55334e-06	6.44154e-05	Gcm1
ENSMUSG00000033855	821.104	1.22002	0.266151	4.58393	4.56321e-06	6.451e-05	Ston1
ENSMUSG00000097768	59.2461	-3.17508	0.693005	-4.58162	4.61398e-06	6.51373e-05	2310043M15Rik
ENSMUSG00000086841	4253.19	1.10434	0.241093	4.58054	4.63768e-06	6.54264e-05	2410006H16Rik
ENSMUSG00000039116	196.496	-4.09048	0.893139	-4.57989	4.65219e-06	6.55855e-05	Adgrg6
ENSMUSG00000031327	643.46	-1.40272	0.306755	-4.57277	4.81323e-06	6.7715e-05	Chic1
ENSMUSG00000025105	110.536	1.67509	0.367015	4.5641	5.01646e-06	7.03793e-05	Bnc1
ENSMUSG00000100747	41.1267	2.1097	0.462356	4.56293	5.04435e-06	7.0673e-05	ENSMUSG00000100747
ENSMUSG00000058656	95.2986	1.73553	0.380404	4.56234	5.05865e-06	7.07759e-05	Samd12
ENSMUSG00000025255	33.669	-2.00511	0.439855	-4.55857	5.15021e-06	7.1859e-05	Zfhx4
ENSMUSG00000034112	41.2028	-2.12431	0.466177	-4.55687	5.19214e-06	7.23447e-05	Atp2c2
ENSMUSG00000022286	3471.19	-1.22215	0.268327	-4.55472	5.24549e-06	7.2988e-05	Grhl2
ENSMUSG00000000753	133.819	-2.17328	0.477273	-4.55353	5.27529e-06	7.33526e-05	Serpinf1
ENSMUSG00000036699	153.212	-1.69951	0.373397	-4.55148	5.32702e-06	7.40211e-05	Zcchc12
ENSMUSG00000029922	19134.5	-1.0157	0.22323	-4.55002	5.36414e-06	7.44352e-05	Mkrn1
ENSMUSG00000079508	801.743	-1.19586	0.26285	-4.54961	5.37465e-06	7.45302e-05	Apoo
ENSMUSG00000040703	144.41	-1.61706	0.355569	-4.54782	5.42047e-06	7.51143e-05	Cyp2s1
ENSMUSG00000020477	1175.61	-1.38529	0.304682	-4.54668	5.44982e-06	7.54696e-05	Mrps24
ENSMUSG00000073293	76.9325	-1.77759	0.391008	-4.54619	5.46267e-06	7.55446e-05	Nudt10
ENSMUSG00000060803	3069.69	-1.22737	0.270349	-4.53994	5.62711e-06	7.76603e-05	Gstp1
ENSMUSG00000041359	110.628	-5.61646	1.23851	-4.53486	5.76411e-06	7.9497e-05	Tcl1
ENSMUSG00000112392	9.44141	-6.83542	1.50783	-4.53327	5.80785e-06	7.99917e-05	ENSMUSG00000112392
ENSMUSG00000073414	158.767	1.15408	0.254814	4.52909	5.92387e-06	8.13692e-05	Mpig6b
ENSMUSG00000003824	2026.3	-1.07706	0.237922	-4.52694	5.98434e-06	8.21442e-05	Syce2
ENSMUSG00000038026	83.8779	-1.94852	0.430525	-4.52591	6.01354e-06	8.24338e-05	Kcnj9
ENSMUSG00000049038	366.909	1.04768	0.231519	4.52525	6.03245e-06	8.25673e-05	Mterf2
ENSMUSG00000031398	912.733	-1.1671	0.257912	-4.5252	6.03386e-06	8.25673e-05	Plxna3
ENSMUSG00000026721	343.403	-1.47933	0.326914	-4.52514	6.03547e-06	8.25673e-05	Rabgap1l
ENSMUSG00000021209	237.159	-1.495	0.330584	-4.52228	6.11756e-06	8.36341e-05	Ppp4r4
ENSMUSG00000037185	47.0648	-2.24529	0.496714	-4.52028	6.17585e-06	8.4261e-05	Krt80
ENSMUSG00000020388	51.3956	-1.58815	0.351856	-4.51365	6.37221e-06	8.65335e-05	Pdlim4
ENSMUSG00000030500	159.211	1.30181	0.288468	4.51284	6.39645e-06	8.68046e-05	Slc17a6
ENSMUSG00000023393	432.531	-1.63739	0.363334	-4.50657	6.58826e-06	8.91102e-05	Slc17a9
ENSMUSG00000105879	77.5064	-1.35421	0.300508	-4.50641	6.59323e-06	8.91182e-05	ENSMUSG00000105879
ENSMUSG00000038797	238.365	1.25262	0.278041	4.50516	6.63243e-06	8.95885e-05	Zscan2
ENSMUSG00000032348	4601.26	-1.19776	0.265883	-4.50483	6.64263e-06	8.96188e-05	Gsta4
ENSMUSG00000024059	118.843	-1.13303	0.251516	-4.5048	6.64349e-06	8.96188e-05	Clip4
ENSMUSG00000023886	60.2364	-2.72072	0.60444	-4.50121	6.75664e-06	9.09698e-05	Smoc2
ENSMUSG00000000594	478.163	-1.27379	0.283063	-4.50002	6.79479e-06	9.14171e-05	Gm2a
ENSMUSG00000045609	14.6807	-3.74197	0.831928	-4.49795	6.8612e-06	9.22495e-05	ENSMUSG00000045609
ENSMUSG00000042671	37.0029	1.77271	0.394294	4.49591	6.9272e-06	9.30753e-05	Rgs8
ENSMUSG00000027340	2585.13	-1.01321	0.225396	-4.49527	6.94827e-06	9.32968e-05	Slc23a2
ENSMUSG00000040797	76.9159	1.84576	0.41099	4.491	7.08894e-06	9.48736e-05	Iqsec3
ENSMUSG00000038486	992.359	1.00857	0.224612	4.49027	7.11339e-06	9.51369e-05	Sv2a
ENSMUSG00000060477	79.4671	-2.20458	0.491105	-4.48903	7.15482e-06	9.55653e-05	Irak2
ENSMUSG00000022912	904.37	1.57023	0.349839	4.48844	7.17468e-06	9.57676e-05	Pros1
ENSMUSG00000008193	85.917	1.49301	0.333	4.4835	7.34279e-06	9.77548e-05	Spib
ENSMUSG00000050222	251.368	-1.0234	0.228365	-4.48143	7.41433e-06	9.85781e-05	Il17d
ENSMUSG00000085843	56.4003	-1.76143	0.393212	-4.47958	7.47904e-06	9.93735e-05	Kank4os
ENSMUSG00000105789	16.8472	3.07918	0.687706	4.47747	7.55333e-06	0.000100295	ENSMUSG00000105789
ENSMUSG00000031295	714.729	-1.06905	0.238865	-4.47554	7.62171e-06	0.000101108	Phka2
ENSMUSG00000030584	525.865	-1.12065	0.250578	-4.47227	7.73952e-06	0.000102566	Dpf1
ENSMUSG00000025212	124.048	-1.13124	0.253052	-4.47038	7.80796e-06	0.000103339	Sfxn3
ENSMUSG00000068547	159.647	-1.28446	0.287411	-4.46908	7.85583e-06	0.000103905	Clca4a
ENSMUSG00000030683	320.32	1.16341	0.26065	4.46351	8.06277e-06	0.000106503	Sez6l2
ENSMUSG00000046449	496.565	-3.36608	0.754344	-4.46226	8.10986e-06	0.000107055	Nexmif
ENSMUSG00000041718	7888.1	-1.12534	0.252319	-4.46002	8.19538e-06	0.000108114	Alg13
ENSMUSG00000025161	11556.8	-1.11341	0.24968	-4.45936	8.22034e-06	0.000108303	Slc16a3
ENSMUSG00000092569	15.7195	-4.64756	1.04228	-4.45902	8.2334e-06	0.000108405	ENSMUSG00000092569
ENSMUSG00000005681	125.424	1.15126	0.258423	4.45493	8.39225e-06	0.000110282	Apoa2
ENSMUSG00000034936	362.146	-1.55652	0.349638	-4.45181	8.51507e-06	0.000111751	Arl4d
ENSMUSG00000078906	255.605	-1.96698	0.442096	-4.44921	8.61862e-06	0.000113037	LOC105244402
ENSMUSG00000051397	31.3326	-2.57419	0.57867	-4.44846	8.64894e-06	0.00011328	Tacstd2
ENSMUSG00000000402	25.8929	-3.18325	0.715606	-4.44833	8.65387e-06	0.00011328	Egfl6
ENSMUSG00000037681	113.016	-1.10538	0.248642	-4.44566	8.76232e-06	0.000114405	Esyt3
ENSMUSG00000020419	1258.82	1.07211	0.241283	4.44339	8.85532e-06	0.000115471	Hormad2
ENSMUSG00000050931	86.0038	-1.6499	0.37162	-4.43974	9.00694e-06	0.000117148	Sgms2
ENSMUSG00000042873	280.206	-1.2218	0.275209	-4.43953	9.01539e-06	0.000117183	Lhfpl4
ENSMUSG00000027995	58.888	-1.65346	0.372717	-4.43623	9.15492e-06	0.000118769	Tlr2
ENSMUSG00000039470	923.172	-1.0988	0.247714	-4.43574	9.17557e-06	0.000118961	Zdhhc2
ENSMUSG00000067771	17.3458	-5.22426	1.17889	-4.43151	9.3574e-06	0.000121012	Gm14685
ENSMUSG00000036158	4188.56	1.33133	0.300775	4.42632	9.58542e-06	0.0001238	Prickle1
ENSMUSG00000042078	895.205	1.41622	0.320174	4.42329	9.72095e-06	0.000125471	Svop
ENSMUSG00000002602	253.485	1.52852	0.345672	4.42189	9.78396e-06	0.000126124	Axl
ENSMUSG00000047150	11.6682	-4.64797	1.05164	-4.41973	9.88235e-06	0.000127312	1700001C19Rik
ENSMUSG00000031302	25.1302	-3.0701	0.694859	-4.41831	9.94756e-06	0.00012799	Nlgn3
ENSMUSG00000036545	156.064	1.40425	0.317983	4.41611	1.00491e-05	0.000129052	Adamts2
ENSMUSG00000042808	587.333	-3.15874	0.715832	-4.41269	1.02094e-05	0.000130945	Gpx2
ENSMUSG00000025020	98.9326	1.73096	0.392327	4.41203	1.02405e-05	0.000131261	Slit1
ENSMUSG00000018411	74.6149	-2.81486	0.63805	-4.41166	1.02582e-05	0.000131404	Mapt
ENSMUSG00000074715	23.9615	2.86677	0.649855	4.41139	1.02707e-05	0.000131481	Ccl28
ENSMUSG00000040659	887.432	-1.04299	0.236512	-4.40988	1.03427e-05	0.000132237	Efhd2
ENSMUSG00000096999	28.8525	-2.73456	0.620607	-4.40627	1.05165e-05	0.000134374	ENSMUSG00000096999
ENSMUSG00000069227	187.776	-1.13506	0.257765	-4.40346	1.06539e-05	0.000135959	Gprin1
ENSMUSG00000041141	22.9978	-2.3662	0.537518	-4.40209	1.07212e-05	0.000136733	Pnmal1
ENSMUSG00000018648	136.197	-1.21984	0.277121	-4.40182	1.07348e-05	0.00013682	Dusp14
ENSMUSG00000031095	9526.83	-1.01375	0.230318	-4.40151	1.07502e-05	0.00013693	Cul4b
ENSMUSG00000053965	1123.65	1.07413	0.244239	4.39786	1.09323e-05	0.000139076	Pde5a
ENSMUSG00000020878	44.5243	1.68629	0.383689	4.39493	1.10811e-05	0.000140792	Lrrc46
ENSMUSG00000043885	160.348	-1.03951	0.236662	-4.39237	1.12122e-05	0.000142102	Slc36a4
ENSMUSG00000083714	13.4194	-6.36743	1.44984	-4.39181	1.1241e-05	0.000142321	ENSMUSG00000083714
ENSMUSG00000035692	18.5923	-4.04481	0.920999	-4.39176	1.12435e-05	0.000142321	Isg15
ENSMUSG00000024776	74.124	-1.61089	0.367208	-4.38687	1.14992e-05	0.000145287	Stambpl1
ENSMUSG00000087193	33.4204	-3.51695	0.802527	-4.38235	1.17409e-05	0.000148156	ENSMUSG00000087193
ENSMUSG00000078869	294.608	-1.90923	0.43578	-4.38119	1.18036e-05	0.000148855	ENSMUSG00000078869
ENSMUSG00000020734	67.1022	1.35612	0.309594	4.38031	1.1851e-05	0.000149361	Grin2c
ENSMUSG00000026380	557.267	-1.48581	0.339556	-4.37573	1.21025e-05	0.000152059	Tfcp2l1
ENSMUSG00000039145	395.843	-1.59125	0.364187	-4.36932	1.24631e-05	0.000156347	Camk1d
ENSMUSG00000029161	758.69	1.30185	0.297956	4.36926	1.24668e-05	0.000156347	Cgref1
ENSMUSG00000027217	103.312	1.47847	0.33848	4.36796	1.25411e-05	0.000157085	Tspan18
ENSMUSG00000045312	321.553	1.03468	0.236923	4.36715	1.25876e-05	0.000157473	Lhfpl2
ENSMUSG00000071745	19.5531	-4.96187	1.13731	-4.36281	1.28405e-05	0.000160439	DXBay18
ENSMUSG00000022871	191.218	-3.96908	0.909977	-4.36173	1.29037e-05	0.00016113	Fetub
ENSMUSG00000051855	5662.43	-1.25836	0.28856	-4.36082	1.29576e-05	0.000161704	Mest
ENSMUSG00000031778	292.892	-1.60079	0.367413	-4.35692	1.31905e-05	0.000164207	Cx3cl1
ENSMUSG00000031343	116.669	-1.30471	0.299515	-4.35609	1.32405e-05	0.000164628	Gabra3
ENSMUSG00000072479	29.7259	-3.62007	0.83146	-4.35387	1.33757e-05	0.0001662	Xlr5b
ENSMUSG00000002012	24.6759	-3.03223	0.696834	-4.35143	1.3525e-05	0.000167754	Pnck
ENSMUSG00000018509	688.28	-1.14918	0.26418	-4.34998	1.36151e-05	0.00016877	Cenpv
ENSMUSG00000031326	15.8284	-5.13055	1.18119	-4.34354	1.40207e-05	0.000173058	Cdx4
ENSMUSG00000050917	2206.64	-2.74293	0.631536	-4.34327	1.4038e-05	0.000173166	Fgf4
ENSMUSG00000044037	507.055	-1.13195	0.260664	-4.34257	1.40823e-05	0.000173607	Als2cl
ENSMUSG00000038600	69.1973	-3.09344	0.712729	-4.34028	1.42302e-05	0.000175325	Atp6v0a4
ENSMUSG00000005355	62.4525	1.56231	0.360026	4.33943	1.4285e-05	0.000175893	Casp14
ENSMUSG00000082729	23.2278	-2.56014	0.590363	-4.33655	1.44739e-05	0.000178111	ENSMUSG00000082729
ENSMUSG00000040794	33.6578	-2.20217	0.507853	-4.33624	1.44942e-05	0.000178253	C1qtnf4
ENSMUSG00000091071	143.388	-1.11953	0.258367	-4.3331	1.47023e-05	0.000180376	ENSMUSG00000091071
ENSMUSG00000026519	243.745	-1.55015	0.357948	-4.33066	1.48664e-05	0.000182279	Tmem63a
ENSMUSG00000028536	76.8988	-1.51725	0.350681	-4.32658	1.5144e-05	0.000185013	2610528J11Rik
ENSMUSG00000037509	825.637	1.02355	0.236603	4.32602	1.51827e-05	0.000185375	Arhgef4
ENSMUSG00000022900	295.776	-1.01624	0.235155	-4.32158	1.54914e-05	0.000188804	Ildr1
ENSMUSG00000024266	150.72	-1.22629	0.283891	-4.3196	1.56312e-05	0.000190393	Adad2
ENSMUSG00000058328	116.363	-5.06755	1.17344	-4.31855	1.57059e-05	0.000191153	Xlr5a
ENSMUSG00000097229	38.8893	-3.53062	0.817757	-4.31744	1.57847e-05	0.000191918	ENSMUSG00000097229
ENSMUSG00000037341	164.523	-1.6698	0.386843	-4.31648	1.58538e-05	0.000192547	Slc9a7
ENSMUSG00000057778	178.482	1.23052	0.285077	4.31646	1.58554e-05	0.000192547	Cyb5d2
ENSMUSG00000015243	178.202	1.55628	0.360659	4.3151	1.59529e-05	0.000193616	Abca1
ENSMUSG00000029695	91.7226	-1.66047	0.385328	-4.30924	1.63819e-05	0.000198585	Aass
ENSMUSG00000058498	85.6147	-1.36406	0.316695	-4.30717	1.6536e-05	0.000200333	Rnf207
ENSMUSG00000068735	15252.8	2.54379	0.590634	4.30688	1.6557e-05	0.000200469	Trp53i11
ENSMUSG00000023826	122.951	-1.37608	0.319985	-4.30044	1.70457e-05	0.000205773	Prkn
ENSMUSG00000037636	59.4782	-1.93811	0.450705	-4.30017	1.70668e-05	0.000205906	Slc25a43
ENSMUSG00000006313	83.4675	-2.46691	0.574205	-4.29622	1.73733e-05	0.000208752	Upk1a
ENSMUSG00000006476	371.463	-1.03007	0.239773	-4.29601	1.73896e-05	0.000208809	Nsmf
ENSMUSG00000045730	188.511	1.50657	0.350734	4.29548	1.74314e-05	0.000209187	Adrb2
ENSMUSG00000040694	62.9322	-3.01199	0.701274	-4.29503	1.74669e-05	0.000209489	Apobec2
ENSMUSG00000044377	19.6177	-2.61243	0.608311	-4.29456	1.7504e-05	0.00020981	LOC100044633
ENSMUSG00000032726	39.2785	-2.28545	0.532223	-4.29415	1.75366e-05	0.000210078	Bmp8a
ENSMUSG00000024922	45.7135	-1.62428	0.378561	-4.29068	1.78128e-05	0.000213261	Ovol1
ENSMUSG00000067144	123.986	-1.57179	0.366446	-4.28929	1.79246e-05	0.000214347	Slc22a7
ENSMUSG00000070691	44.7718	-1.7878	0.417141	-4.28584	1.82052e-05	0.000217447	Runx3
ENSMUSG00000025403	9886.92	-1.2155	0.283769	-4.28342	1.84046e-05	0.000219563	Shmt2
ENSMUSG00000024525	1830.06	-1.1272	0.263162	-4.28329	1.84148e-05	0.000219563	Impa2
ENSMUSG00000028417	130.859	2.2014	0.514248	4.28082	1.86204e-05	0.000221365	Tal2
ENSMUSG00000058550	2544.01	-1.3073	0.305444	-4.28	1.86894e-05	0.000221925	Dppa4
ENSMUSG00000078922	23.9622	-4.69317	1.09663	-4.27962	1.87214e-05	0.000222175	Tgtp1
ENSMUSG00000085749	13.0476	3.46415	0.809666	4.27849	1.88162e-05	0.000223041	ENSMUSG00000085749
ENSMUSG00000070708	331.575	-4.31719	1.00979	-4.27533	1.90855e-05	0.0002261	Gtsf1l
ENSMUSG00000043391	63.2596	1.58226	0.370311	4.2728	1.93035e-05	0.000228417	2510009E07Rik
ENSMUSG00000083817	208.506	-1.41142	0.330412	-4.27169	1.93997e-05	0.000229422	ENSMUSG00000083817
ENSMUSG00000022883	2850.6	1.09392	0.256154	4.27057	1.94975e-05	0.000230445	Robo1
ENSMUSG00000028836	474.159	1.09568	0.256639	4.26934	1.96056e-05	0.000231587	Slc30a2
ENSMUSG00000047485	22.4245	-3.01199	0.705774	-4.26764	1.97555e-05	0.000233223	Klhl34
ENSMUSG00000019970	3107.5	-1.45909	0.342176	-4.26415	2.00668e-05	0.000236622	Sgk1
ENSMUSG00000031342	41.3074	-2.11854	0.496897	-4.26354	2.01218e-05	0.000237134	Gpm6b
ENSMUSG00000038570	35.6866	1.77671	0.416761	4.26314	2.01572e-05	0.000237276	Saxo2
ENSMUSG00000020331	296.656	-1.12514	0.263936	-4.26292	2.01776e-05	0.000237378	Hcn2
ENSMUSG00000049422	3517.32	-1.04136	0.244411	-4.26069	2.03794e-05	0.000239199	Chchd10
ENSMUSG00000086013	66.3315	-1.72104	0.403965	-4.26038	2.04076e-05	0.000239392	Gm15706
ENSMUSG00000030256	1717.57	1.52207	0.357356	4.25924	2.05123e-05	0.000240481	Bhlhe41
ENSMUSG00000005125	519.112	-1.09288	0.256812	-4.25558	2.08504e-05	0.000244078	Ndrg1
ENSMUSG00000032999	68.1487	-2.2029	0.517655	-4.25553	2.08551e-05	0.000244078	Nlrp4f
ENSMUSG00000049511	30.0344	-2.29579	0.539624	-4.25442	2.09592e-05	0.000245155	Htr1b
ENSMUSG00000018698	28.9443	2.60844	0.613927	4.24877	2.14945e-05	0.000250926	Lhx1
ENSMUSG00000041827	19.1914	-4.64235	1.09312	-4.24689	2.16755e-05	0.000252785	Oasl1
ENSMUSG00000066647	229.414	1.04033	0.245093	4.24461	2.18974e-05	0.00025481	Gm5113
ENSMUSG00000009487	244.039	1.81743	0.428198	4.24436	2.19214e-05	0.000254943	Otog
ENSMUSG00000061288	609.994	-1.24024	0.292237	-4.24395	2.19624e-05	0.000255274	Taok3
ENSMUSG00000051335	139.678	-1.84658	0.435692	-4.23828	2.25242e-05	0.000260611	Gfod1
ENSMUSG00000047230	24.0386	-3.53214	0.834099	-4.23467	2.28885e-05	0.000264225	Cldn2
ENSMUSG00000047242	33.0531	-2.44447	0.577453	-4.2332	2.30388e-05	0.000265659	Taf9b
ENSMUSG00000037784	477.736	-1.03469	0.244485	-4.23212	2.31502e-05	0.000266792	Dzip1l
ENSMUSG00000056476	99.2005	-1.27553	0.301418	-4.23177	2.31856e-05	0.000267049	Med12l
ENSMUSG00000056753	55.0088	1.49948	0.354618	4.22844	2.35318e-05	0.000270882	ENSMUSG00000056753
ENSMUSG00000019066	262.467	-1.10009	0.260221	-4.22753	2.36275e-05	0.000271829	Rab3d
ENSMUSG00000066113	53.927	1.73938	0.411474	4.22719	2.36628e-05	0.000272082	Adamtsl1
ENSMUSG00000093908	13.8598	-3.61862	0.856078	-4.22698	2.36851e-05	0.000272105	ENSMUSG00000093908
ENSMUSG00000051890	56.8222	1.69849	0.40184	4.22679	2.3705e-05	0.000272105	Klhdc1
ENSMUSG00000060180	32.2204	-3.30225	0.781316	-4.22652	2.37332e-05	0.000272276	Myh13
ENSMUSG00000087009	7.38257	-6.4795	1.53334	-4.22575	2.3815e-05	0.00027306	Nphs1os
ENSMUSG00000008575	185.712	-1.9733	0.46734	-4.22241	2.41709e-05	0.000276828	Nfib
ENSMUSG00000038239	118.36	-1.44733	0.342869	-4.22124	2.42962e-05	0.000277951	Hrc
ENSMUSG00000031841	91.7266	1.32254	0.31338	4.22023	2.44048e-05	0.000279036	Cdh13
ENSMUSG00000030064	353.253	1.19573	0.283367	4.2197	2.44627e-05	0.000279541	Frmd4b
ENSMUSG00000051735	160.577	-1.82065	0.431651	-4.21788	2.46614e-05	0.000281652	Rinl
ENSMUSG00000046031	20.98	-2.43971	0.579135	-4.21268	2.52361e-05	0.000287248	Calhm6
ENSMUSG00000058441	37.3316	-1.88273	0.447048	-4.21148	2.53703e-05	0.000288614	Panx2
ENSMUSG00000025582	86.4381	1.72562	0.409972	4.20911	2.56374e-05	0.000291326	Nptx1
ENSMUSG00000111104	6.0682	-6.21399	1.47653	-4.2085	2.57077e-05	0.000291798	ENSMUSG00000111104
ENSMUSG00000051401	45.4761	-2.48763	0.591123	-4.20831	2.57293e-05	0.000291881	Kctd16
ENSMUSG00000049904	115.713	-1.02233	0.243032	-4.20659	2.59253e-05	0.00029394	Tmem17
ENSMUSG00000004105	193.016	1.4049	0.334082	4.20525	2.60794e-05	0.000295358	Angptl2
ENSMUSG00000006411	337.728	1.05104	0.250142	4.20177	2.64831e-05	0.000298765	Nectin4
ENSMUSG00000029605	19.1863	-3.23451	0.769872	-4.20136	2.65319e-05	0.000298984	Oas1b
ENSMUSG00000031169	114.357	-1.72297	0.410768	-4.1945	2.7347e-05	0.00030664	Porcn
ENSMUSG00000044065	137.433	-1.99294	0.475643	-4.19	2.78954e-05	0.000312443	ENSMUSG00000044065
ENSMUSG00000024206	505.76	-1.44387	0.345044	-4.18461	2.8566e-05	0.000318863	Rfx2
ENSMUSG00000040219	548.977	-1.0507	0.251094	-4.18451	2.85783e-05	0.000318863	Ttc12
ENSMUSG00000049047	436.407	-1.4347	0.343054	-4.18215	2.88759e-05	0.000321302	Armcx3
ENSMUSG00000021196	2691.73	-2.53368	0.605919	-4.18156	2.89521e-05	0.000321974	Pfkp
ENSMUSG00000038068	89.0792	1.76302	0.42166	4.18114	2.90047e-05	0.000322382	Rnf144b
ENSMUSG00000030731	127.193	-1.18972	0.284587	-4.18049	2.90878e-05	0.000322777	Syt3
ENSMUSG00000036537	240.547	-1.1719	0.280632	-4.17594	2.96752e-05	0.000328576	Rnf113a1
ENSMUSG00000037971	223.731	1.22855	0.29424	4.17534	2.97546e-05	0.000329277	1110032A03Rik
ENSMUSG00000042271	369.102	-1.22309	0.293008	-4.17424	2.98978e-05	0.000330682	Nxt2
ENSMUSG00000037279	153.306	-1.09548	0.262652	-4.17083	3.03486e-05	0.00033512	Ovol2
ENSMUSG00000029423	41.0669	-2.30653	0.553083	-4.17031	3.04185e-05	0.00033571	Piwil1
ENSMUSG00000063354	1385.04	-1.32864	0.318631	-4.16986	3.04789e-05	0.000336012	Slc39a4
ENSMUSG00000028378	2942.28	-1.36637	0.327744	-4.16903	3.05904e-05	0.000337058	Ptgr1
ENSMUSG00000004948	84.4926	-2.77044	0.665	-4.16609	3.09875e-05	0.000341248	Zp3
ENSMUSG00000029217	336.963	1.42633	0.342545	4.16392	3.12835e-05	0.000344322	Tec
ENSMUSG00000015957	16.4301	-2.89789	0.696007	-4.16359	3.13287e-05	0.000344633	Wnt11
ENSMUSG00000026672	863.172	-1.1452	0.275102	-4.16281	3.14356e-05	0.000345622	Optn
ENSMUSG00000052133	152.558	-1.12362	0.270355	-4.15608	3.2375e-05	0.000354934	Sema5b
ENSMUSG00000032122	292.659	1.29412	0.311386	4.156	3.23873e-05	0.000354934	Slc37a2
ENSMUSG00000031788	238.361	-1.03639	0.249397	-4.15558	3.2446e-05	0.000355385	Kifc3
ENSMUSG00000020877	1049.75	1.0818	0.260431	4.15388	3.2688e-05	0.000357843	Scrn2
ENSMUSG00000046280	53.0023	-1.65565	0.398794	-4.15163	3.30119e-05	0.000361	She
ENSMUSG00000090700	51.4915	1.49476	0.360403	4.14747	3.36168e-05	0.000366236	Cyp4f40
ENSMUSG00000022428	1785.09	1.01215	0.244117	4.14617	3.38089e-05	0.000368131	Cby1
ENSMUSG00000052248	15.8943	3.41088	0.822855	4.14518	3.39549e-05	0.000369523	Zeb2os
ENSMUSG00000069874	184.956	-1.44002	0.347409	-4.14503	3.39767e-05	0.000369562	Irgm2
ENSMUSG00000007908	333.286	1.23459	0.298107	4.14143	3.45148e-05	0.000374813	Hmgcll1
ENSMUSG00000025089	98.2784	1.44904	0.350065	4.13934	3.48306e-05	0.00037784	Gfra1
ENSMUSG00000092225	915.591	-1.57983	0.381788	-4.13799	3.50366e-05	0.000379872	Gm2381
ENSMUSG00000022037	339.158	-1.59936	0.38658	-4.1372	3.51565e-05	0.000380765	Clu
ENSMUSG00000055817	4378.15	-1.16387	0.281665	-4.13212	3.59428e-05	0.000387835	Mta3
ENSMUSG00000097076	44.763	-3.05761	0.740304	-4.13021	3.62435e-05	0.000390492	Platr7
ENSMUSG00000035158	89.2165	1.09758	0.265745	4.13019	3.62466e-05	0.000390492	Mitf
ENSMUSG00000037685	384.127	-1.26027	0.305553	-4.12456	3.71437e-05	0.00039952	Atp8a1
ENSMUSG00000003271	49.0713	-1.54257	0.374062	-4.12385	3.72599e-05	0.000400559	Gm5897
ENSMUSG00000043168	48.4506	-1.74001	0.422014	-4.12311	3.73789e-05	0.000401429	4930426D05Rik
ENSMUSG00000051490	19.3755	2.64342	0.641123	4.1231	3.73803e-05	0.000401429	Foxd4
ENSMUSG00000044499	17.7417	-2.60369	0.63252	-4.11637	3.8488e-05	0.000412546	Hs3st5
ENSMUSG00000039097	90.5477	1.38494	0.33645	4.11632	3.84967e-05	0.000412546	Rln1
ENSMUSG00000018604	419.079	1.39562	0.339187	4.11461	3.87837e-05	0.000415184	Tbx3
ENSMUSG00000079966	286.613	-1.40201	0.341003	-4.11143	3.9321e-05	0.000420492	ENSMUSG00000079966
ENSMUSG00000074472	29.9051	-1.75776	0.427579	-4.11095	3.94033e-05	0.000421138	Zfp872
ENSMUSG00000025383	29.0066	-2.12695	0.5174	-4.11084	3.94227e-05	0.000421138	Il23a
ENSMUSG00000039337	139.272	-2.2725	0.553094	-4.10871	3.97882e-05	0.000424373	Tex19.2
ENSMUSG00000027559	208.804	1.50826	0.367108	4.10849	3.98246e-05	0.000424538	Car3
ENSMUSG00000054728	430.272	1.35186	0.329127	4.10741	4.00126e-05	0.000426319	Phactr1
ENSMUSG00000037060	32.9652	-1.98568	0.483666	-4.10549	4.03467e-05	0.000429653	Cavin3
ENSMUSG00000051582	93.5121	-4.74787	1.15672	-4.10461	4.04993e-05	0.000430827	Otud6a
ENSMUSG00000026389	189.765	-1.45224	0.354096	-4.10125	4.10933e-05	0.000436689	Steap3
ENSMUSG00000031010	12994.4	-1.25721	0.306713	-4.09899	4.14959e-05	0.000440506	Usp9x
ENSMUSG00000055707	1609.4	1.31453	0.321011	4.09498	4.22206e-05	0.000447732	Klhl26
ENSMUSG00000067925	292.317	-1.40294	0.34265	-4.0944	4.23271e-05	0.000448628	Rtl8a
ENSMUSG00000050211	83.4855	-2.58922	0.632569	-4.09318	4.25497e-05	0.000450517	Pla2g4e
ENSMUSG00000032207	25.6348	-4.35157	1.06345	-4.09195	4.27759e-05	0.000452676	Lipc
ENSMUSG00000081612	6.4164	-6.2802	1.53488	-4.09165	4.2832e-05	0.000453034	ENSMUSG00000081612
ENSMUSG00000082765	27.5132	-2.68789	0.657009	-4.09111	4.2932e-05	0.000453855	ENSMUSG00000082765
ENSMUSG00000031432	3089.24	-1.21741	0.2976	-4.09076	4.29964e-05	0.000454301	Prps1
ENSMUSG00000027514	86.9146	-6.65788	1.62806	-4.08946	4.3237e-05	0.000456368	Zbp1
ENSMUSG00000052676	21.6399	-2.38231	0.582678	-4.08856	4.34062e-05	0.000457916	Zmat1
ENSMUSG00000039903	75.7874	2.39848	0.586702	4.08807	4.34975e-05	0.000458641	Eva1c
ENSMUSG00000074215	47.0607	1.44495	0.353517	4.08737	4.36296e-05	0.000459774	ENSMUSG00000074215
ENSMUSG00000097842	82.424	1.16515	0.285069	4.08726	4.36502e-05	0.000459774	9330104G04Rik
ENSMUSG00000021806	7996.3	-1.3173	0.322366	-4.08636	4.38198e-05	0.000461322	Nid2
ENSMUSG00000039853	19.6549	-2.4809	0.607285	-4.08524	4.40321e-05	0.000463317	Trim14
ENSMUSG00000046337	510.974	-1.23106	0.301635	-4.08127	4.479e-05	0.000470714	Fam178b
ENSMUSG00000021278	46.3795	-1.48007	0.362708	-4.08062	4.49163e-05	0.000471644	Amn
ENSMUSG00000029923	93.4844	-1.66454	0.408079	-4.07895	4.52386e-05	0.000474294	Rab19
ENSMUSG00000029832	75.2135	1.43799	0.352558	4.07873	4.52818e-05	0.000474502	Nfe2l3
ENSMUSG00000031340	32.0174	-2.09346	0.513372	-4.07786	4.54519e-05	0.000475699	Gabre
ENSMUSG00000030329	214.51	-1.40525	0.344679	-4.07697	4.56257e-05	0.000476632	Pianp
ENSMUSG00000058740	115.186	1.46509	0.359399	4.0765	4.57194e-05	0.00047712	Kcnt1
ENSMUSG00000026175	66.8961	-1.26976	0.311723	-4.07336	4.63393e-05	0.000482846	Vil1
ENSMUSG00000042498	13.3894	-3.02744	0.743281	-4.07308	4.63957e-05	0.000483186	Radx
ENSMUSG00000009670	50.4868	-2.71658	0.667303	-4.07098	4.68166e-05	0.00048707	Tex11
ENSMUSG00000085396	1512.81	-1.12771	0.277077	-4.07002	4.70092e-05	0.000488573	Firre
ENSMUSG00000055653	1329.5	-1.36169	0.334737	-4.06795	4.74286e-05	0.00049268	Gpc3
ENSMUSG00000105402	196.603	1.6449	0.404511	4.06638	4.7748e-05	0.000494735	Gm3716
ENSMUSG00000001349	613.927	-1.50092	0.369258	-4.06468	4.80981e-05	0.000498108	Cnn1
ENSMUSG00000073405	38.8078	-1.74288	0.429048	-4.0622	4.86116e-05	0.000502403	H2-T-ps
ENSMUSG00000055102	356.995	-2.81922	0.694343	-4.06028	4.90146e-05	0.000505456	Zfp819
ENSMUSG00000048772	22.1528	2.56705	0.632301	4.05985	4.91047e-05	0.000505955	Tmem53
ENSMUSG00000018470	142.737	-1.3458	0.33153	-4.05937	4.92056e-05	0.000506079	Kcnab3
ENSMUSG00000024544	26.2192	-2.37784	0.586428	-4.05479	5.01801e-05	0.000514169	Ldlrad4
ENSMUSG00000047557	197.926	1.16401	0.287091	4.05448	5.02451e-05	0.000514576	Lxn
ENSMUSG00000020062	41.6651	1.91369	0.472228	4.05247	5.06797e-05	0.000517969	Slc5a8
ENSMUSG00000097313	32.5968	1.80943	0.446619	4.05139	5.09136e-05	0.000519851	ENSMUSG00000097313
ENSMUSG00000021803	304.659	-1.1338	0.280068	-4.0483	5.15919e-05	0.000525721	Cdhr1
ENSMUSG00000050138	47.7817	-1.40851	0.347937	-4.04818	5.16183e-05	0.000525726	Kcnk12
ENSMUSG00000112819	12.0752	-6.21142	1.53638	-4.04288	5.27984e-05	0.000536669	ENSMUSG00000112819
ENSMUSG00000025810	38.384	2.13446	0.52803	4.0423	5.29291e-05	0.000537729	Nrp1
ENSMUSG00000022683	276.685	-1.34685	0.333244	-4.04163	5.30798e-05	0.000538991	Pla2g10
ENSMUSG00000042106	49.6599	1.64813	0.407824	4.04127	5.31618e-05	0.000539553	Inka1
ENSMUSG00000036306	304.571	1.04773	0.259273	4.04103	5.32176e-05	0.00053985	Lzts1
ENSMUSG00000039607	25.5605	2.85209	0.70669	4.03584	5.44063e-05	0.000550522	Rbms3
ENSMUSG00000076614	20.3996	2.61358	0.648278	4.03157	5.54046e-05	0.000559523	ENSMUSG00000076614
ENSMUSG00000025270	12.7917	-2.92862	0.726493	-4.03118	5.54973e-05	0.000560181	Alas2
ENSMUSG00000097134	44.5984	1.59477	0.395798	4.02925	5.59563e-05	0.000564533	ENSMUSG00000097134
ENSMUSG00000028796	2577.05	1.16938	0.290754	4.0219	5.77305e-05	0.000582145	Phc2
ENSMUSG00000027956	267.336	1.23114	0.306136	4.02156	5.78137e-05	0.000582695	Tmem144
ENSMUSG00000044952	268.744	1.06156	0.264013	4.02087	5.7984e-05	0.000583832	Kctd21
ENSMUSG00000085615	94.9679	1.11199	0.276719	4.0185	5.85709e-05	0.000589142	ENSMUSG00000085615
ENSMUSG00000039552	112.009	-1.75752	0.43737	-4.01839	5.85983e-05	0.000589142	Rsph4a
ENSMUSG00000054206	150.469	1.0571	0.263111	4.01769	5.87709e-05	0.000590294	Gzmm
ENSMUSG00000038344	3192.87	-1.01399	0.252703	-4.01258	6.00578e-05	0.000600548	Txlng
ENSMUSG00000032849	2265.86	-1.01207	0.252531	-4.00772	6.13084e-05	0.00061248	Abcc4
ENSMUSG00000043687	85.6792	-1.87691	0.468543	-4.00584	6.17981e-05	0.00061704	1190005I06Rik
ENSMUSG00000022464	2661.39	-1.05931	0.264494	-4.00503	6.20095e-05	0.000618846	Slc38a4
ENSMUSG00000015476	29.4037	1.84053	0.459603	4.00462	6.21185e-05	0.00061963	Prrt1
ENSMUSG00000033114	160.109	1.1049	0.276005	4.00319	6.24941e-05	0.000623071	Slc35d2
ENSMUSG00000018581	52.8086	-1.76355	0.440624	-4.00239	6.27062e-05	0.00062488	Dnah11
ENSMUSG00000034401	557.535	1.03966	0.259948	3.99947	6.34838e-05	0.000631391	Spata6
ENSMUSG00000022429	567.595	-1.17209	0.293104	-3.9989	6.3637e-05	0.000632605	Dmc1
ENSMUSG00000031066	1390.48	-1.41433	0.353885	-3.99658	6.42645e-05	0.000638016	Usp11
ENSMUSG00000041287	61.4378	-1.84502	0.461953	-3.99396	6.49799e-05	0.000644378	Sox15
ENSMUSG00000032373	187.714	1.04929	0.262787	3.99292	6.52637e-05	0.000646877	Car12
ENSMUSG00000067161	80.2734	-1.49381	0.374126	-3.99279	6.53004e-05	0.000646926	ENSMUSG00000067161
ENSMUSG00000040972	170.015	1.2365	0.309972	3.98908	6.63291e-05	0.000656158	Igsf21
ENSMUSG00000024696	47.8147	1.46355	0.366912	3.98883	6.63999e-05	0.000656456	Lpxn
ENSMUSG00000046186	411.873	1.27015	0.318678	3.98568	6.72875e-05	0.000663701	Cd109
ENSMUSG00000084989	45.5181	-2.20049	0.55252	-3.98264	6.81551e-05	0.000671447	Crocc2
ENSMUSG00000062309	995.136	-1.09898	0.275954	-3.98247	6.82032e-05	0.000671447	Rpp25
ENSMUSG00000034040	63.9773	1.56742	0.39358	3.98246	6.82049e-05	0.000671447	Galnt17
ENSMUSG00000028813	27.7801	-1.96754	0.494117	-3.98192	6.83597e-05	0.000672645	CK137956
ENSMUSG00000079173	110.756	-2.19551	0.551393	-3.98176	6.84074e-05	0.000672788	Zan
ENSMUSG00000104340	14.3048	-5.55248	1.39575	-3.97812	6.94622e-05	0.000681514	ENSMUSG00000104340
ENSMUSG00000044303	337.304	-1.13607	0.285685	-3.97666	6.98901e-05	0.000685381	Cdkn2a
ENSMUSG00000028295	370.914	1.02492	0.257848	3.9749	7.04079e-05	0.000689461	Smim8
ENSMUSG00000050721	492.91	1.06108	0.267175	3.97147	7.14297e-05	0.000697858	Plekho2
ENSMUSG00000038132	35.3964	1.73895	0.438176	3.96862	7.22905e-05	0.000705518	Rbm24
ENSMUSG00000028019	203.733	-1.90327	0.479706	-3.96757	7.26082e-05	0.000707302	Pdgfc
ENSMUSG00000053654	17.7126	-3.78327	0.953567	-3.96749	7.2633e-05	0.000707302	Krt42
ENSMUSG00000020638	35.3363	-2.1016	0.5303	-3.96305	7.39992e-05	0.0007184	Cmpk2
ENSMUSG00000075296	11.5224	-3.88803	0.981256	-3.9623	7.42302e-05	0.000720298	Aldh3b2
ENSMUSG00000072672	35.0621	-1.90643	0.481167	-3.9621	7.4292e-05	0.000720554	Duxbl3
ENSMUSG00000037012	1624.77	-1.1128	0.280885	-3.96176	7.44008e-05	0.000720898	Hk1
ENSMUSG00000038668	211.842	-1.7713	0.447102	-3.96173	7.44075e-05	0.000720898	Lpar1
ENSMUSG00000105044	63.163	-1.3112	0.330983	-3.96154	7.44693e-05	0.000720898	Gm10416
ENSMUSG00000086003	134.037	1.30063	0.328447	3.95994	7.49689e-05	0.000724864	ENSMUSG00000086003
ENSMUSG00000021090	122.04	1.25413	0.316708	3.95988	7.4986e-05	0.000724864	Lrrc9
ENSMUSG00000042109	63.9593	-1.78528	0.450871	-3.95962	7.50694e-05	0.000725323	Csdc2
ENSMUSG00000058755	17.6667	-4.54915	1.15003	-3.95567	7.63214e-05	0.000735675	Osm
ENSMUSG00000028860	1301.04	2.43227	0.615291	3.95304	7.71658e-05	0.000743109	Sytl1
ENSMUSG00000028755	23.9307	-2.44708	0.619284	-3.95146	7.7676e-05	0.000747314	Cda
ENSMUSG00000004951	1869.74	-2.40596	0.610499	-3.94098	8.11502e-05	0.000777428	Hspb1
ENSMUSG00000035228	67.354	-1.27443	0.323489	-3.93964	8.16031e-05	0.000781031	Ccdc106
ENSMUSG00000021994	162.68	1.1551	0.293382	3.93719	8.2442e-05	0.000788318	Wnt5a
ENSMUSG00000072945	49.2886	-2.44512	0.62111	-3.93669	8.26126e-05	0.000789194	Ripply1
ENSMUSG00000087574	113.008	1.03357	0.262555	3.93658	8.26502e-05	0.000789194	ENSMUSG00000087574
ENSMUSG00000040364	41.032	-1.89118	0.48089	-3.93267	8.40074e-05	0.000800275	Sec1
ENSMUSG00000037419	322.265	-1.13868	0.290075	-3.92546	8.6563e-05	0.000822693	Endod1
ENSMUSG00000035491	10.0512	-3.67428	0.936148	-3.92489	8.67676e-05	0.000824236	Fthl17a
ENSMUSG00000109025	63.3959	-2.05487	0.523701	-3.92375	8.71812e-05	0.000826635	ENSMUSG00000109025
ENSMUSG00000032572	68.4031	1.45743	0.371689	3.92111	8.81421e-05	0.000834579	Col6a4
ENSMUSG00000020424	1547.06	-1.14625	0.292435	-3.91968	8.8668e-05	0.00083891	Castor1
ENSMUSG00000003865	1308.39	-1.02357	0.261139	-3.91964	8.86821e-05	0.00083891	Gys1
ENSMUSG00000073406	195.652	-1.64224	0.419206	-3.91751	8.94682e-05	0.000845166	H2-Bl
ENSMUSG00000020037	74.9218	1.82174	0.465174	3.91626	8.99351e-05	0.000848395	Rfx4
ENSMUSG00000006494	4076.34	-1.00983	0.257927	-3.91516	9.03448e-05	0.000851865	Pdk1
ENSMUSG00000085998	16.703	-2.46757	0.630361	-3.91454	9.05751e-05	0.00085364	AW822252
ENSMUSG00000027858	272.041	-1.22527	0.31349	-3.9085	9.28713e-05	0.000872452	Tspan2
ENSMUSG00000070883	101.768	1.10562	0.283002	3.90677	9.35381e-05	0.000877328	Ccdc173
ENSMUSG00000025876	146.13	-1.08934	0.278858	-3.90643	9.367e-05	0.000877925	Unc5a
ENSMUSG00000086810	99.6098	-1.83037	0.468722	-3.90503	9.42144e-05	0.000881807	ENSMUSG00000086810
ENSMUSG00000091614	16.8594	-3.68901	0.945531	-3.90152	9.55895e-05	0.000892622	Tmem217
ENSMUSG00000027834	384.866	1.19538	0.306421	3.90109	9.57606e-05	0.00089381	Serpini1
ENSMUSG00000029658	19.2797	-4.11067	1.05412	-3.89962	9.63418e-05	0.000898822	Wdr95
ENSMUSG00000024308	995.932	-2.82367	0.724129	-3.8994	9.64318e-05	0.000899249	Tapbp
ENSMUSG00000093579	47.442	1.35014	0.346516	3.89631	9.76693e-05	0.000910371	ENSMUSG00000093579
ENSMUSG00000026124	11.5211	-4.21499	1.08186	-3.89605	9.77725e-05	0.000910694	Cfc1
ENSMUSG00000035064	2113.64	-1.06538	0.273455	-3.896	9.77936e-05	0.000910694	Eef2k
ENSMUSG00000016626	46.2787	-2.21901	0.569647	-3.89541	9.8034e-05	0.000911795	Nlrp14
ENSMUSG00000005397	408.357	-1.29488	0.33249	-3.89449	9.84056e-05	0.0009143	Nid1
ENSMUSG00000032346	242.911	-3.8644	0.992419	-3.89392	9.86383e-05	0.000916043	Ooep
ENSMUSG00000021411	165.804	-1.3447	0.345409	-3.89306	9.89884e-05	0.000917968	Pxdc1
ENSMUSG00000024331	449.885	1.23885	0.318228	3.89297	9.90262e-05	0.000917968	Dsc2
ENSMUSG00000044103	13.0328	-3.12349	0.80247	-3.89235	9.92771e-05	0.000919455	Il1f9
ENSMUSG00000037010	541.248	1.10832	0.284755	3.89219	9.93435e-05	0.000919652	Apln
ENSMUSG00000067768	68.1162	-2.17595	0.559697	-3.88773	0.000101185	0.000933724	Xlr4b
ENSMUSG00000005503	11.2676	-3.80478	0.978841	-3.88702	0.000101481	0.000936028	Evx1
ENSMUSG00000019874	93.0844	2.18361	0.5618	3.88681	0.000101572	0.000936444	Fabp7
ENSMUSG00000046317	14.8196	3.40225	0.876063	3.88357	0.000102934	0.00094728	BC107364
ENSMUSG00000094664	23.7639	2.15717	0.555622	3.88244	0.000103413	0.000951257	ENSMUSG00000094664
ENSMUSG00000032690	34.6316	-2.8005	0.721369	-3.8822	0.000103515	0.000951764	Oas2
ENSMUSG00000052013	312.176	1.33216	0.343228	3.88126	0.000103916	0.000955019	Btla
ENSMUSG00000096727	178.74	-1.40228	0.36139	-3.88023	0.000104359	0.000958224	Psmb9
ENSMUSG00000097616	74.5177	1.34999	0.348069	3.8785	0.000105102	0.000963799	1110019D14Rik
ENSMUSG00000031403	13999.1	-1.04323	0.269009	-3.87804	0.0001053	0.000964692	Dkc1
ENSMUSG00000046589	61.9323	-1.27657	0.329208	-3.8777	0.00010545	0.000965624	Lrrc8e
ENSMUSG00000005951	41.4792	1.85461	0.478712	3.87418	0.000106986	0.000978372	Shpk
ENSMUSG00000022947	1409.65	-1.25386	0.323668	-3.87393	0.000107096	0.000978938	Cbr3
ENSMUSG00000028370	88.228	2.24838	0.580588	3.87259	0.000107683	0.000982977	Pappa
ENSMUSG00000032015	226.319	-1.24315	0.321283	-3.86933	0.000109135	0.000994893	Pou2f3
ENSMUSG00000006345	132.56	-1.08556	0.280642	-3.86814	0.000109667	0.000999293	Ggt1
ENSMUSG00000029660	118.631	1.25419	0.324497	3.86502	0.000111082	0.00101128	Tex26
ENSMUSG00000000544	192.492	-3.23093	0.835982	-3.86484	0.000111164	0.00101157	Gpa33
ENSMUSG00000050953	12829.1	1.12837	0.292003	3.86425	0.00011143	0.00101265	Gja1
ENSMUSG00000031217	28.9406	-1.88625	0.488233	-3.86342	0.000111809	0.00101472	Efnb1
ENSMUSG00000034177	121.553	1.47713	0.3824	3.86278	0.000112103	0.00101693	Rnf43
ENSMUSG00000031200	150.844	-1.17036	0.303138	-3.86082	0.000113006	0.00102375	Mtcp1
ENSMUSG00000006200	16.0753	-3.81814	0.989019	-3.86053	0.00011314	0.00102405	Rhox6
ENSMUSG00000109869	14.8734	-4.59308	1.19002	-3.85966	0.000113546	0.00102726	Gm39158
ENSMUSG00000019767	35.5403	1.88873	0.489506	3.85844	0.000114114	0.00103058	Ccdc170
ENSMUSG00000060441	258.949	-1.13046	0.29317	-3.85598	0.000115266	0.00104051	Trim5
ENSMUSG00000026959	35.2015	-2.43925	0.632886	-3.85417	0.000116124	0.00104687	Grin1
ENSMUSG00000048899	299.677	-1.12149	0.291266	-3.85038	0.000117934	0.00106177	Rimkla
ENSMUSG00000047492	26.1617	-2.85985	0.742913	-3.8495	0.000118357	0.00106428	Inhbe
ENSMUSG00000037418	46.8973	1.39857	0.36334	3.84921	0.000118501	0.00106452	Best1
ENSMUSG00000078921	11.3291	-6.12053	1.5915	-3.84575	0.000120184	0.00107726	Tgtp2
ENSMUSG00000024209	138.965	-2.14174	0.557129	-3.84425	0.000120924	0.00108341	Acsbg3
ENSMUSG00000040136	271.005	-1.01208	0.263358	-3.84298	0.000121551	0.00108856	Abcc8
ENSMUSG00000032454	19.0176	2.62656	0.683764	3.84132	0.000122374	0.00109496	Rbp2
ENSMUSG00000038305	125.775	-1.15886	0.301947	-3.83795	0.000124064	0.00110959	Spats2l
ENSMUSG00000053199	41.2992	-1.57398	0.410182	-3.83728	0.000124405	0.00111166	Arhgap20
ENSMUSG00000031197	4505.79	-1.00278	0.261431	-3.83573	0.000125191	0.0011177	Vbp1
ENSMUSG00000022793	199.487	-1.08388	0.282789	-3.83281	0.000126688	0.00112958	B4galt4
ENSMUSG00000020411	95.5736	1.66399	0.434158	3.83268	0.000126753	0.00112966	Nipal4
ENSMUSG00000087528	215.984	-1.11725	0.291637	-3.83095	0.000127652	0.00113717	ENSMUSG00000087528
ENSMUSG00000022505	182.674	-1.06856	0.278989	-3.8301	0.00012809	0.00114008	Emp2
ENSMUSG00000087332	32.6311	-3.47838	0.908282	-3.82962	0.00012834	0.00114088	ENSMUSG00000087332
ENSMUSG00000021194	187.543	-1.00741	0.263205	-3.82748	0.00012946	0.00114907	Chga
ENSMUSG00000069919	63.4325	1.81962	0.475515	3.82662	0.000129913	0.00115227	Hba-a1
ENSMUSG00000072944	117.667	-1.20955	0.316206	-3.82519	0.000130671	0.00115822	Nup62cl
ENSMUSG00000041889	400.084	1.00018	0.2617	3.82186	0.000132447	0.00117168	Shisa4
ENSMUSG00000044550	17.0275	-3.02933	0.792938	-3.82039	0.00013324	0.00117767	Tceal3
ENSMUSG00000036368	94.9085	1.00447	0.263001	3.81928	0.000133842	0.00118196	Rmdn2
ENSMUSG00000000731	473.083	-5.3383	1.39832	-3.81765	0.00013473	0.00118877	Aire
ENSMUSG00000027347	139.119	-1.30928	0.343076	-3.81631	0.00013546	0.00119469	Rasgrp1
ENSMUSG00000062393	70.4218	-1.44884	0.379722	-3.81553	0.00013589	0.00119641	Dgkk
ENSMUSG00000109649	14.4705	-4.19327	1.09932	-3.81441	0.000136507	0.00120028	Gm45521
ENSMUSG00000056854	13.2098	-3.53214	0.926245	-3.81339	0.000137072	0.00120421	Pou3f4
ENSMUSG00000000167	84.7619	1.33433	0.350095	3.81133	0.000138223	0.00121222	Pih1d2
ENSMUSG00000044349	1619.15	-1.08154	0.2839	-3.80958	0.000139203	0.00121976	Snhg11
ENSMUSG00000031026	859.854	1.21736	0.319756	3.80716	0.000140573	0.00123071	Trim66
ENSMUSG00000105565	85.9928	-1.34284	0.352743	-3.80685	0.000140751	0.00123174	ENSMUSG00000105565
ENSMUSG00000021061	1151.8	-1.08516	0.285292	-3.80369	0.000142559	0.00124541	Sptb
ENSMUSG00000016206	41.2837	-2.09118	0.549977	-3.8023	0.000143356	0.00125184	H2-M3
ENSMUSG00000039316	138.266	-1.08865	0.286373	-3.80152	0.000143813	0.00125422	Rftn1
ENSMUSG00000034334	36.7603	1.95836	0.515284	3.80054	0.000144379	0.00125753	Fam151b
ENSMUSG00000027583	150.545	-1.03928	0.273494	-3.80002	0.000144683	0.00125964	Zbtb46
ENSMUSG00000073077	21.5506	-2.57979	0.67916	-3.7985	0.000145574	0.00126686	Cfap47
ENSMUSG00000108126	54.4952	2.17137	0.572042	3.79583	0.000147153	0.00127896	ENSMUSG00000108126
ENSMUSG00000000031	2024.17	-1.03048	0.271591	-3.79424	0.000148096	0.00128551	H19
ENSMUSG00000081443	9.31987	-5.83043	1.53674	-3.79402	0.000148228	0.00128609	ENSMUSG00000081443
ENSMUSG00000037362	201.479	1.24485	0.328203	3.79293	0.000148881	0.00129122	Ccn3
ENSMUSG00000027860	699.953	-1.40507	0.370505	-3.79231	0.000149253	0.00129333	Vangl1
ENSMUSG00000062077	108.028	-1.14237	0.301359	-3.79073	0.000150208	0.00129995	Trim54
ENSMUSG00000017861	7381.55	-1.13872	0.30073	-3.78651	0.000152777	0.00132106	Mybl2
ENSMUSG00000027474	72.7413	-2.55151	0.674111	-3.785	0.000153708	0.00132855	Ccm2l
ENSMUSG00000042757	187.677	1.06985	0.282674	3.78475	0.000153862	0.001329	Tmem108
ENSMUSG00000005087	230.746	1.44112	0.380786	3.7846	0.000153957	0.001329	Cd44
ENSMUSG00000022754	77.0674	-1.37854	0.364342	-3.78364	0.000154554	0.00133302	Tmem45a
ENSMUSG00000046159	14.362	3.68007	0.97284	3.78281	0.000155069	0.0013369	Chrm3
ENSMUSG00000085085	135.347	1.04978	0.277607	3.78153	0.000155866	0.0013432	ENSMUSG00000085085
ENSMUSG00000073988	154.191	-1.12379	0.297556	-3.77674	0.000158897	0.00136758	Ttpa
ENSMUSG00000020601	1264.59	1.17791	0.312024	3.77505	0.000159973	0.00137567	Trib2
ENSMUSG00000067106	100.207	-1.44867	0.383792	-3.77462	0.000160254	0.00137702	ENSMUSG00000067106
ENSMUSG00000049521	75.4284	-1.47549	0.3909	-3.7746	0.000160265	0.00137702	Cdc42ep1
ENSMUSG00000009216	646.235	1.14572	0.303612	3.77361	0.000160901	0.0013819	Fam163b
ENSMUSG00000055958	17.3107	2.52543	0.669463	3.77232	0.000161739	0.00138851	ENSMUSG00000055958
ENSMUSG00000022949	261.344	1.57774	0.418418	3.77072	0.000162779	0.00139626	Clic6
ENSMUSG00000021838	384.724	-1.28472	0.340767	-3.77008	0.000163198	0.00139868	Samd4
ENSMUSG00000039481	95.0213	-1.13562	0.301297	-3.76911	0.000163834	0.00140235	Nrtn
ENSMUSG00000044224	3732.41	-1.04699	0.277877	-3.76781	0.000164689	0.00140848	Dnajc21
ENSMUSG00000020077	57.1295	-4.41372	1.17167	-3.76704	0.000165197	0.00141172	Srgn
ENSMUSG00000036923	35.521	1.72754	0.458594	3.76702	0.000165206	0.00141172	Stox1
ENSMUSG00000023243	661.918	-1.22632	0.325601	-3.76632	0.00016567	0.0014139	Kcnk5
ENSMUSG00000014813	91.5935	-1.44452	0.383547	-3.76621	0.000165746	0.00141395	Stc1
ENSMUSG00000061126	83.4572	-1.89128	0.502211	-3.76591	0.000165942	0.00141503	Cyp4f39
ENSMUSG00000050896	106.26	1.60852	0.427141	3.76579	0.000166026	0.00141515	Rtn4rl2
ENSMUSG00000025375	54.0105	-1.35806	0.360749	-3.76454	0.000166855	0.00142163	Aatk
ENSMUSG00000074500	82.8488	1.15024	0.305625	3.76358	0.000167498	0.00142591	Zfp558
ENSMUSG00000038172	1075.26	-1.16473	0.309557	-3.76258	0.000168168	0.00143041	Ttc39b
ENSMUSG00000002007	7.86562	-5.58148	1.48374	-3.76176	0.000168724	0.00143334	Srpk3
ENSMUSG00000032495	212.361	-3.96024	1.05354	-3.75897	0.000170613	0.00144878	Lrrc2
ENSMUSG00000026932	437.234	1.07381	0.285702	3.7585	0.000170932	0.00145089	Nacc2
ENSMUSG00000048528	429.948	2.8182	0.750071	3.75724	0.000171794	0.0014576	Nkx1-2
ENSMUSG00000039747	124.525	1.31975	0.351293	3.75684	0.000172074	0.00145936	Orai2
ENSMUSG00000037716	122.186	1.3134	0.349615	3.75671	0.000172163	0.00145951	Ccdc33
ENSMUSG00000031576	43.0234	-2.80828	0.748062	-3.75408	0.000173982	0.0014737	Kcnu1
ENSMUSG00000035407	36.304	-1.62014	0.431679	-3.75312	0.000174649	0.00147812	Kank4
ENSMUSG00000042351	64.2738	-2.2348	0.595511	-3.75273	0.000174916	0.00147976	Grap2
ENSMUSG00000060063	37.2761	-1.65955	0.442367	-3.75153	0.000175757	0.0014861	Alox5ap
ENSMUSG00000046709	184.974	1.38834	0.370124	3.751	0.000176128	0.00148816	Mapk10
ENSMUSG00000064452	25.4315	-1.94226	0.517966	-3.74978	0.000176993	0.00149422	LOC115488063
ENSMUSG00000024940	103.476	-1.09807	0.293162	-3.7456	0.000179962	0.0015174	Ltbp3
ENSMUSG00000029061	164.096	-1.31897	0.352285	-3.74405	0.000181074	0.00152437	Mmp23
ENSMUSG00000084917	27.6525	-1.6416	0.438731	-3.74171	0.000182774	0.00153728	ENSMUSG00000084917
ENSMUSG00000075254	187.393	1.33631	0.357185	3.74121	0.000183135	0.00153968	Heg1
ENSMUSG00000075511	358.512	-2.71804	0.726551	-3.74102	0.000183272	0.0015402	ENSMUSG00000075511
ENSMUSG00000033355	6.82549	-6.36637	1.70331	-3.73765	0.000185747	0.00155842	Rtp4
ENSMUSG00000037736	105.976	1.47055	0.393743	3.73479	0.000187875	0.00157432	Limch1
ENSMUSG00000039911	96.8751	-1.20858	0.323794	-3.73257	0.000189539	0.00158696	Spsb1
ENSMUSG00000031549	24.4527	-2.60384	0.697693	-3.73208	0.000189908	0.00158874	Ido2
ENSMUSG00000024236	1461.43	-1.17241	0.314773	-3.72464	0.000195596	0.0016323	Svil
ENSMUSG00000000567	92.2391	1.96316	0.52726	3.72332	0.000196621	0.00164017	Sox9
ENSMUSG00000029413	432.512	-1.28251	0.344604	-3.72169	0.000197892	0.00164875	Naaa
ENSMUSG00000029576	306.374	-1.57125	0.422269	-3.72097	0.000198461	0.00165281	Radil
ENSMUSG00000024725	737.485	-1.05656	0.283981	-3.72053	0.000198809	0.00165503	Ostf1
ENSMUSG00000067924	813.364	-1.18825	0.319683	-3.71697	0.000201626	0.00167711	Rtl8b
ENSMUSG00000042564	95.6809	1.17506	0.316319	3.71478	0.00020338	0.00168916	Fam227a
ENSMUSG00000078776	98.1442	1.30702	0.351854	3.71465	0.000203482	0.00168916	9530053A07Rik
ENSMUSG00000073179	19.5388	-2.23559	0.602974	-3.7076	0.000209233	0.00173188	ENSMUSG00000073179
ENSMUSG00000038567	140.04	-1.62577	0.438509	-3.70749	0.00020932	0.0017319	Cyp24a1
ENSMUSG00000021696	112.021	-1.02512	0.276599	-3.70617	0.000210416	0.00173955	Elovl7
ENSMUSG00000016529	60.2466	-1.18651	0.320158	-3.706	0.000210555	0.00173999	Il10
ENSMUSG00000003283	323.67	-4.18489	1.12931	-3.70571	0.000210803	0.00174063	Hck
ENSMUSG00000086454	1000.23	-2.47533	0.668647	-3.702	0.000213905	0.00176194	Platr14
ENSMUSG00000034459	5.48961	-6.05387	1.63725	-3.69759	0.000217659	0.00179016	Ifit1
ENSMUSG00000085016	28.4057	1.82079	0.49253	3.69681	0.000218326	0.00179399	Gm11335
ENSMUSG00000084762	134.653	-1.07864	0.2918	-3.69649	0.000218605	0.00179556	ENSMUSG00000084762
ENSMUSG00000030769	463.14	-1.452	0.392881	-3.69579	0.000219204	0.00179943	Slc5a11
ENSMUSG00000109953	14.7755	2.877	0.778584	3.69517	0.000219741	0.00180166	ENSMUSG00000109953
ENSMUSG00000025352	281.674	1.15096	0.311966	3.68938	0.000224805	0.00183987	Gdf11
ENSMUSG00000015001	6.92566	-5.39788	1.46392	-3.68727	0.000226672	0.00185358	Oc90
ENSMUSG00000074785	135.509	-1.5703	0.426185	-3.68455	0.000229111	0.00187127	Plxnc1
ENSMUSG00000063628	86.2378	-1.32407	0.359442	-3.68369	0.000229886	0.00187685	ENSMUSG00000063628
ENSMUSG00000085601	107.119	-2.15721	0.586021	-3.68112	0.000232216	0.00189359	Gm4969
ENSMUSG00000031202	197.003	-1.23793	0.336846	-3.67506	0.000237796	0.00192798	Rab39b
ENSMUSG00000044921	77.7478	-1.16843	0.317941	-3.67499	0.000237856	0.00192798	Rassf9
ENSMUSG00000020122	280.59	1.25623	0.341941	3.67382	0.000238954	0.00193611	Egfr
ENSMUSG00000032537	809.576	1.45007	0.394913	3.67186	0.000240793	0.00194713	Ephb1
ENSMUSG00000029556	40.1494	-2.19473	0.597871	-3.67091	0.000241692	0.00195362	Hnf1a
ENSMUSG00000049387	55.1583	-2.67644	0.729324	-3.66976	0.000242782	0.00195854	Cox7b2
ENSMUSG00000028927	126.913	1.4491	0.394932	3.66924	0.000243268	0.0019609	Padi2
ENSMUSG00000030606	79.6633	1.16918	0.318742	3.66809	0.000244366	0.00196819	Hapln3
ENSMUSG00000072419	1051.98	-2.39019	0.651866	-3.66669	0.000245706	0.0019782	Dppa2
ENSMUSG00000066543	70.5851	-1.4162	0.38631	-3.66598	0.000246396	0.00198297	ENSMUSG00000066543
ENSMUSG00000091347	52.8809	-2.10661	0.574748	-3.66528	0.000247067	0.0019868	ENSMUSG00000091347
ENSMUSG00000031304	42.3057	-1.65033	0.451227	-3.65743	0.00025476	0.00203875	Il2rg
ENSMUSG00000029596	77.9283	1.2505	0.341942	3.65705	0.000255133	0.00204036	Sdsl
ENSMUSG00000043165	16.3512	-2.2996	0.629728	-3.65174	0.000260471	0.0020757	Lor
ENSMUSG00000100398	11.5359	-2.76439	0.757285	-3.6504	0.000261833	0.0020841	ENSMUSG00000100398
ENSMUSG00000083906	9.92983	-3.97552	1.0894	-3.64927	0.000262985	0.00209246	ENSMUSG00000083906
ENSMUSG00000032363	357.679	1.21462	0.333006	3.64745	0.000264859	0.00210407	Adamts7
ENSMUSG00000026587	802.069	1.06779	0.292865	3.64601	0.000266347	0.00211413	Astn1
ENSMUSG00000009075	347.049	1.08132	0.296584	3.64592	0.000266437	0.00211413	Cabp7
ENSMUSG00000026976	45.3672	-1.96722	0.539922	-3.64353	0.000268923	0.00213202	Pax8
ENSMUSG00000037104	750.341	1.04508	0.286857	3.6432	0.000269274	0.00213331	Socs5
ENSMUSG00000109991	12.6195	-4.76138	1.307	-3.64298	0.000269498	0.00213425	ENSMUSG00000109991
ENSMUSG00000037798	8.07669	-4.07661	1.11916	-3.64255	0.000269955	0.00213669	Mat1a
ENSMUSG00000098051	75.18	1.3474	0.369912	3.64249	0.000270016	0.00213669	ENSMUSG00000098051
ENSMUSG00000059229	4.41464	-5.74824	1.57901	-3.64041	0.000272201	0.00215146	ENSMUSG00000059229
ENSMUSG00000090877	102.659	-1.00614	0.276396	-3.64023	0.000272398	0.00215219	Hspa1b
ENSMUSG00000017943	1189	1.0002	0.275396	3.63185	0.000281399	0.00221041	Gdap1l1
ENSMUSG00000010021	25.9279	1.69451	0.466745	3.63048	0.00028289	0.00222127	Kif19a
ENSMUSG00000019564	1186.56	1.1636	0.320539	3.63014	0.000283266	0.0022218	Arid3a
ENSMUSG00000029442	25.3483	1.75114	0.482401	3.63006	0.000283357	0.0022218	Wdr66
ENSMUSG00000056185	86.9714	1.54075	0.424442	3.63005	0.00028337	0.0022218	Snx32
ENSMUSG00000026628	434.209	-1.08335	0.298449	-3.62993	0.000283496	0.0022218	Atf3
ENSMUSG00000103047	23.248	-2.52433	0.695676	-3.6286	0.000284962	0.00223237	ENSMUSG00000103047
ENSMUSG00000049576	22.7003	-2.05645	0.567123	-3.6261	0.000287732	0.00224887	Zfa-ps
ENSMUSG00000052951	67.4433	1.7081	0.47108	3.62593	0.000287927	0.00224953	ENSMUSG00000052951
ENSMUSG00000078238	71.9377	-1.26571	0.349221	-3.6244	0.000289635	0.00226027	ENSMUSG00000078238
ENSMUSG00000030283	23.5964	2.19723	0.606721	3.62149	0.000292914	0.00228228	St8sia1
ENSMUSG00000112523	23.7941	-2.51609	0.695939	-3.61538	0.000299902	0.00232876	ENSMUSG00000112523
ENSMUSG00000000732	375.221	-1.48452	0.410705	-3.61456	0.00030086	0.00233531	Icosl
ENSMUSG00000107010	8.11363	-4.68759	1.29693	-3.61438	0.000301064	0.002336	ENSMUSG00000107010
ENSMUSG00000036586	19.7517	-2.88003	0.796916	-3.61396	0.00030155	0.00233808	Grifin
ENSMUSG00000045330	25.454	-2.03092	0.561966	-3.61395	0.000301561	0.00233808	4933402E13Rik
ENSMUSG00000023959	130.365	-1.80287	0.498984	-3.61309	0.000302575	0.00234415	Clic5
ENSMUSG00000025013	26.2758	2.35603	0.652165	3.61263	0.000303111	0.00234741	Tll2
ENSMUSG00000015843	1093.64	1.0987	0.30419	3.61189	0.000303974	0.0023532	Rxrg
ENSMUSG00000098559	43.5811	-1.34878	0.373593	-3.61029	0.000305855	0.00236685	ENSMUSG00000098559
ENSMUSG00000023805	178.461	-1.22438	0.339763	-3.60364	0.000313794	0.00242	Synj2
ENSMUSG00000083114	8.1324	-4.69047	1.30214	-3.60213	0.000315625	0.0024332	ENSMUSG00000083114
ENSMUSG00000012520	8.57688	4.5064	1.25162	3.60044	0.000317673	0.00244806	Phox2b
ENSMUSG00000035699	9.50888	-3.26234	0.906967	-3.59698	0.000321931	0.00247686	Slc51a
ENSMUSG00000030825	550.342	-2.7071	0.752657	-3.59673	0.000322246	0.00247686	Hsd17b14
ENSMUSG00000022479	33.5929	-1.46712	0.408183	-3.59426	0.000325309	0.00249743	Vdr
ENSMUSG00000073590	119.172	1.15124	0.320311	3.59413	0.000325477	0.00249778	ENSMUSG00000073590
ENSMUSG00000105961	29.2837	-3.317	0.9234	-3.59216	0.000327942	0.00251385	ENSMUSG00000105961
ENSMUSG00000067147	110.416	-1.04246	0.290228	-3.59185	0.000328344	0.00251599	ENSMUSG00000067147
ENSMUSG00000021721	57.346	2.00606	0.558557	3.5915	0.000328776	0.00251744	Htr1a
ENSMUSG00000091556	50.0732	-4.90272	1.3652	-3.59122	0.000329138	0.00251922	Gm14569
ENSMUSG00000048482	139.68	-1.10708	0.308354	-3.59029	0.000330315	0.00252632	Bdnf
ENSMUSG00000059498	19.2713	-3.17369	0.884697	-3.58731	0.000334104	0.00255147	Fcgr3
ENSMUSG00000040253	36.7607	-2.41799	0.674385	-3.58547	0.000336469	0.0025676	Gbp7
ENSMUSG00000063652	106.581	-1.00116	0.279542	-3.58143	0.000341717	0.00260081	Slc22a21
ENSMUSG00000035653	11.9513	-2.53091	0.707092	-3.57932	0.00034449	0.00261898	Lrfn5
ENSMUSG00000061356	34.576	-2.54541	0.711279	-3.57864	0.000345382	0.00262281	Nuggc
ENSMUSG00000081972	41.7722	-1.65473	0.463155	-3.57274	0.000353265	0.00267568	ENSMUSG00000081972
ENSMUSG00000029524	125.957	1.05021	0.29411	3.57081	0.000355875	0.00269344	Sirt4
ENSMUSG00000031220	49.8737	-1.36022	0.381169	-3.56854	0.00035898	0.00271492	Awat2
ENSMUSG00000035314	116.349	1.15263	0.323046	3.56799	0.000359725	0.00271954	Gdpd5
ENSMUSG00000109179	91.5006	-1.0131	0.283999	-3.56726	0.000360727	0.00272443	Gm35339
ENSMUSG00000068323	551.995	-2.8951	0.811947	-3.56563	0.000362989	0.00273912	Slc4a5
ENSMUSG00000041132	218.823	1.17447	0.329425	3.56523	0.000363536	0.00274122	N4bp2l1
ENSMUSG00000048015	13.5845	3.61438	1.01499	3.56101	0.000369436	0.00278055	Neurod4
ENSMUSG00000068566	3320.94	-1.0819	0.304297	-3.5554	0.000377403	0.00282899	Myadm
ENSMUSG00000025584	153.172	-1.6446	0.462948	-3.55244	0.000381677	0.00285576	Pde8a
ENSMUSG00000031165	24.3654	-2.54967	0.71777	-3.55221	0.000382015	0.00285724	Was
ENSMUSG00000083595	10.1207	-3.16832	0.892394	-3.55036	0.0003847	0.00287521	ENSMUSG00000083595
ENSMUSG00000031274	42.9815	-1.63257	0.459914	-3.54972	0.000385641	0.00288012	Col4a5
ENSMUSG00000081436	18.6231	-1.98213	0.5586	-3.54839	0.000387599	0.00289368	ENSMUSG00000081436
ENSMUSG00000070461	52.8942	1.37045	0.38624	3.54818	0.000387909	0.00289494	ENSMUSG00000070461
ENSMUSG00000078872	267.546	-1.31168	0.370044	-3.54466	0.000393113	0.00292947	ENSMUSG00000078872
ENSMUSG00000031298	8.83941	-3.16768	0.893751	-3.54425	0.000393733	0.00293301	Adgrg2
ENSMUSG00000068631	18.9964	-3.44272	0.971973	-3.54199	0.000397117	0.00295498	ENSMUSG00000068631
ENSMUSG00000003379	30.1354	-1.83917	0.519375	-3.54112	0.000398437	0.00296046	Cd79a
ENSMUSG00000038151	323.619	-3.41169	0.96404	-3.53895	0.000401721	0.00297833	Prdm1
ENSMUSG00000055733	34.0992	-1.58595	0.448232	-3.53824	0.000402802	0.00298417	Nap1l3
ENSMUSG00000073529	19.9421	-3.29461	0.931682	-3.5362	0.000405929	0.00300474	F830208F22Rik
ENSMUSG00000058028	24.151	-3.80044	1.07474	-3.53615	0.000406002	0.00300474	Zscan5b
ENSMUSG00000031700	4316.4	-1.28412	0.363141	-3.53614	0.000406022	0.00300474	Gpt2
ENSMUSG00000106258	82.3227	-1.06434	0.301107	-3.53475	0.000408162	0.00301838	ENSMUSG00000106258
ENSMUSG00000070327	1441.21	-1.33982	0.379156	-3.53369	0.000409804	0.00302832	Rnf213
ENSMUSG00000071113	40.2364	-2.48394	0.703417	-3.53126	0.000413591	0.00305298	Mboat4
ENSMUSG00000074217	17.7627	-2.55034	0.722276	-3.53097	0.000414035	0.00305514	Misp3
ENSMUSG00000054362	20.9085	-2.36487	0.669852	-3.53043	0.000414878	0.00306026	Lexm
ENSMUSG00000107402	79.9119	1.04762	0.296776	3.52998	0.000415585	0.00306214	ENSMUSG00000107402
ENSMUSG00000029060	1078.7	-1.14762	0.325122	-3.52982	0.000415841	0.00306291	Mib2
ENSMUSG00000026870	72.6674	1.58682	0.449657	3.52895	0.000417217	0.0030686	Cutal
ENSMUSG00000082496	14.9117	-3.33306	0.944526	-3.52882	0.000417412	0.00306892	ENSMUSG00000082496
ENSMUSG00000078439	29.2025	1.68021	0.476197	3.52838	0.00041811	0.00307183	Smim24
ENSMUSG00000106755	70.5938	-1.17082	0.332453	-3.52175	0.000428713	0.00314291	ENSMUSG00000106755
ENSMUSG00000036186	177.556	-1.17233	0.332904	-3.52154	0.000429056	0.00314429	Dipk1b
ENSMUSG00000051124	49.7824	-1.43771	0.408296	-3.52125	0.000429521	0.00314657	Gimap9
ENSMUSG00000031767	124.254	1.06292	0.301876	3.52105	0.000429847	0.00314782	Nudt7
ENSMUSG00000035045	48.4687	-1.22888	0.349087	-3.52028	0.000431092	0.00315354	Zc3h12b
ENSMUSG00000002384	59.3819	-1.2906	0.366832	-3.51822	0.000434452	0.00317469	Bmp8b
ENSMUSG00000046133	26.8548	-2.04545	0.581552	-3.51724	0.000436066	0.0031837	C130073F10Rik
ENSMUSG00000039529	43.3556	-1.31132	0.373277	-3.51299	0.00044309	0.00322557	Atp8b1
ENSMUSG00000057215	14.8402	-4.23285	1.20491	-3.51299	0.00044309	0.00322557	ENSMUSG00000057215
ENSMUSG00000087132	86.3419	1.23697	0.352118	3.51295	0.000443161	0.00322557	A930001C03Rik
ENSMUSG00000022237	96.5277	-1.02411	0.291777	-3.5099	0.000448283	0.00326052	Ankrd33b
ENSMUSG00000054753	759.707	-3.73045	1.06395	-3.50621	0.000454541	0.00330013	AU018091
ENSMUSG00000004633	176.186	1.30939	0.373595	3.50483	0.000456897	0.00331487	Chn2
ENSMUSG00000005892	5167.29	-1.20105	0.342804	-3.5036	0.000459015	0.00332905	Trh
ENSMUSG00000000791	40.6253	-1.51685	0.432981	-3.50328	0.000459566	0.00333119	Il12rb1
ENSMUSG00000051851	51.185	-2.06433	0.589267	-3.50322	0.000459666	0.00333119	Rtl8c
ENSMUSG00000039865	78.1658	-1.40082	0.399876	-3.50314	0.000459802	0.00333119	Slc44a3
ENSMUSG00000038393	899.81	2.20896	0.631916	3.49565	0.000472902	0.00342	Txnip
ENSMUSG00000053338	19.8152	-2.04371	0.584988	-3.49359	0.000476578	0.00344169	Tarm1
ENSMUSG00000005357	58.5734	-1.17189	0.335564	-3.4923	0.000478884	0.00345711	Slc1a6
ENSMUSG00000102533	27.5939	1.56257	0.447528	3.49156	0.000480215	0.00346529	ENSMUSG00000102533
ENSMUSG00000028182	20.4258	1.93375	0.554337	3.48839	0.000485931	0.00349681	Lrriq3
ENSMUSG00000026167	24.0223	2.09767	0.602138	3.4837	0.000494541	0.00354997	Wnt10a
ENSMUSG00000097483	66.9959	-1.5936	0.458398	-3.47646	0.000508074	0.00363813	ENSMUSG00000097483
ENSMUSG00000025930	16.3403	-2.82306	0.81219	-3.47586	0.000509223	0.00364378	Msc
ENSMUSG00000031958	29.753	-2.44864	0.704935	-3.47356	0.000513597	0.00367121	Ldhd
ENSMUSG00000083215	6.8306	-4.47008	1.28731	-3.47243	0.000515769	0.00368027	ENSMUSG00000083215
ENSMUSG00000051379	323.265	1.03395	0.298023	3.46938	0.000521666	0.00371712	Flrt3
ENSMUSG00000071295	78.5759	-1.73776	0.501083	-3.468	0.000524338	0.00373224	ENSMUSG00000071295
ENSMUSG00000046993	83.3492	-1.05736	0.304982	-3.46695	0.000526399	0.0037456	ENSMUSG00000046993
ENSMUSG00000085039	74.6603	1.16595	0.33646	3.46534	0.000529563	0.00376284	ENSMUSG00000085039
ENSMUSG00000031853	40.4149	-1.34223	0.387394	-3.46478	0.00053067	0.00376807	Map3k21
ENSMUSG00000110115	8.33868	-4.7472	1.37017	-3.46468	0.000530871	0.00376818	ENSMUSG00000110115
ENSMUSG00000027009	160.37	1.24412	0.359215	3.46344	0.000533317	0.00378135	Itga4
ENSMUSG00000018654	38.0456	-1.91806	0.553815	-3.46336	0.00053347	0.00378135	Ikzf1
ENSMUSG00000037353	172.728	1.10686	0.319601	3.46325	0.000533695	0.00378163	Letmd1
ENSMUSG00000063765	63.8153	-1.11969	0.323479	-3.4614	0.000537383	0.00380478	Chadl
ENSMUSG00000078905	79.2289	-1.30254	0.376324	-3.46123	0.00053772	0.00380484	Gm14391
ENSMUSG00000020086	881.668	1.03713	0.299713	3.46042	0.000539338	0.00381496	Macroh2a2
ENSMUSG00000085513	30.5474	-1.6598	0.48018	-3.45661	0.000547017	0.0038639	ENSMUSG00000085513
ENSMUSG00000031651	86.4549	-3.45702	1.00021	-3.45628	0.000547691	0.00386732	Triml1
ENSMUSG00000048897	2367.97	-1.07078	0.310199	-3.45192	0.000556617	0.00392217	Zfp710
ENSMUSG00000020635	58.4875	-1.38877	0.402696	-3.44868	0.000563344	0.00395996	Fkbp1b
ENSMUSG00000015222	1019.74	1.07482	0.311729	3.44795	0.000564862	0.00396927	Map2
ENSMUSG00000079162	19.988	-1.8566	0.538519	-3.4476	0.000565593	0.00397165	Trim43b
ENSMUSG00000003812	430.947	-1.03171	0.299262	-3.4475	0.000565791	0.00397168	Dnase2a
ENSMUSG00000026259	118.481	-1.10251	0.319979	-3.44556	0.000569867	0.00399752	Ngef
ENSMUSG00000037139	50.4319	-2.14877	0.62386	-3.44432	0.000572499	0.00401183	Myom3
ENSMUSG00000031840	59.5017	-1.03302	0.299969	-3.44377	0.00057366	0.00401859	Rab3a
ENSMUSG00000086174	85.871	-1.36202	0.395555	-3.44331	0.000574632	0.00401986	ENSMUSG00000086174
ENSMUSG00000102353	33.4831	1.4551	0.422623	3.44302	0.000575248	0.00402278	ENSMUSG00000102353
ENSMUSG00000074887	762.315	-1.2695	0.368733	-3.44287	0.00057558	0.00402372	EU599041
ENSMUSG00000086807	23.9228	-2.86445	0.832317	-3.44154	0.000578404	0.0040412	Platr21
ENSMUSG00000044937	194.426	1.03593	0.301009	3.44151	0.000578478	0.0040412	Ttc41
ENSMUSG00000030630	1593.84	1.08129	0.314303	3.44028	0.000581109	0.004054	Fah
ENSMUSG00000027855	215.039	-1.414	0.411299	-3.43788	0.000586297	0.00408459	Sycp1
ENSMUSG00000079507	34.6758	-1.6016	0.465941	-3.43735	0.00058743	0.00409108	H2-Q1
ENSMUSG00000104155	37.0001	1.67145	0.486463	3.43591	0.000590557	0.00411145	ENSMUSG00000104155
ENSMUSG00000050671	79.8776	-1.43302	0.417285	-3.43416	0.000594396	0.00413177	Ism2
ENSMUSG00000089996	10.0915	-2.8901	0.842637	-3.42982	0.000603974	0.00418908	Tmsb15b2
ENSMUSG00000039138	23.0659	-3.34305	0.9759	-3.42561	0.000613416	0.00424154	4930591A17Rik
ENSMUSG00000107344	33.2032	-3.00072	0.876031	-3.42536	0.000613985	0.00424403	ENSMUSG00000107344
ENSMUSG00000109325	109.991	-1.51314	0.442176	-3.42202	0.000621577	0.00428486	ENSMUSG00000109325
ENSMUSG00000075307	33.338	1.63698	0.478383	3.42189	0.000621869	0.00428542	Klhl41
ENSMUSG00000026872	814.642	2.28505	0.669058	3.41532	0.000637067	0.00438124	Zeb2
ENSMUSG00000097659	31.1252	-1.85992	0.545108	-3.41202	0.000644836	0.00442233	ENSMUSG00000097659
ENSMUSG00000017466	243.813	-1.19242	0.350373	-3.4033	0.000665779	0.00454841	Timp2
ENSMUSG00000041390	425.412	-1.05509	0.310023	-3.40327	0.00066585	0.00454841	Mdfic
ENSMUSG00000040690	116.784	1.19531	0.35137	3.40185	0.000669304	0.00457047	Col16a1
ENSMUSG00000026640	67.707	1.34855	0.396583	3.40042	0.000672813	0.0045902	Plxna2
ENSMUSG00000038295	399.318	1.1446	0.337056	3.39588	0.000684092	0.00466113	Atg9b
ENSMUSG00000070997	28.6795	1.47378	0.433996	3.39584	0.000684186	0.00466113	1700055D18Rik
ENSMUSG00000040013	550.324	-1.3091	0.385669	-3.39436	0.000687882	0.00468317	Fkbp6
ENSMUSG00000083679	80.792	-1.25916	0.371281	-3.3914	0.000695365	0.0047262	ENSMUSG00000083679
ENSMUSG00000044006	31.7799	-2.03797	0.600968	-3.39115	0.000695992	0.00472888	Cilp2
ENSMUSG00000025085	1009.13	1.14816	0.338934	3.38757	0.000705141	0.00477986	Ablim1
ENSMUSG00000031325	31.101	-3.02073	0.892288	-3.38538	0.000710809	0.00481187	4930519F16Rik
ENSMUSG00000031870	98.9105	-1.01626	0.300288	-3.38429	0.000713633	0.00482938	Pgr
ENSMUSG00000099364	8.88675	-3.44062	1.01696	-3.38325	0.000716332	0.00484588	ENSMUSG00000099364
ENSMUSG00000037451	50.0956	-4.86876	1.43911	-3.38317	0.000716549	0.00484588	Slc22a20
ENSMUSG00000031362	37.0645	-2.1357	0.631805	-3.38032	0.000724024	0.00488993	Xlr4c
ENSMUSG00000022309	4.31853	5.40857	1.60101	3.37822	0.000729578	0.0049209	Angpt1
ENSMUSG00000052157	15.7417	-3.61065	1.06985	-3.37491	0.000738407	0.0049788	ENSMUSG00000052157
ENSMUSG00000035403	504.236	1.25316	0.371464	3.37357	0.000742005	0.00499923	Crb2
ENSMUSG00000102343	13.5227	-3.3698	0.999262	-3.37229	0.000745453	0.0050167	ENSMUSG00000102343
ENSMUSG00000040483	13.5586	-3.36435	0.997652	-3.37227	0.000745508	0.0050167	Xaf1
ENSMUSG00000020059	733.098	1.1301	0.335139	3.37205	0.000746118	0.00501914	Sycp3
ENSMUSG00000062609	13.2955	3.14397	0.932412	3.37187	0.000746609	0.00502078	Kcnj15
ENSMUSG00000097567	34.6691	-2.17637	0.645518	-3.37151	0.000747563	0.00502553	ENSMUSG00000097567
ENSMUSG00000048148	17.8713	-2.4772	0.734888	-3.37085	0.000749379	0.00503275	Nwd1
ENSMUSG00000075023	29.8416	-3.42605	1.01687	-3.3692	0.000753867	0.00505454	Accsl
ENSMUSG00000006235	178.566	-1.25279	0.372241	-3.36553	0.00076396	0.00511041	Epor
ENSMUSG00000060568	104.279	1.42587	0.423907	3.36363	0.000769238	0.00514065	Fam78b
ENSMUSG00000110010	85.5792	1.07596	0.319947	3.36292	0.000771222	0.00515221	ENSMUSG00000110010
ENSMUSG00000072884	31.9029	1.4128	0.420141	3.36269	0.000771881	0.00515367	Gm10433
ENSMUSG00000088246	45.6269	-1.94345	0.577951	-3.36266	0.000771948	0.00515367	ENSMUSG00000088246
ENSMUSG00000067203	64.2019	-1.30323	0.387625	-3.3621	0.000773525	0.00516251	H2-K2
ENSMUSG00000025328	303.88	1.08831	0.323827	3.36078	0.000777236	0.00518047	Padi3
ENSMUSG00000095206	58.2387	-1.87682	0.559235	-3.35605	0.000790651	0.00525563	ENSMUSG00000095206
ENSMUSG00000020641	39.0977	-1.42085	0.423425	-3.3556	0.000791918	0.00526108	Rsad2
ENSMUSG00000039629	33.8584	-1.66739	0.497103	-3.35421	0.000795919	0.00528248	Strip2
ENSMUSG00000039110	89.2967	1.25782	0.375268	3.3518	0.000802868	0.00532165	Mycbpap
ENSMUSG00000006678	5808.13	-1.03926	0.310158	-3.35074	0.000805973	0.00533527	Pola1
ENSMUSG00000026126	270.344	-1.04605	0.312241	-3.35014	0.000807713	0.00534505	Ptpn18
ENSMUSG00000073069	4.90995	-5.89009	1.75863	-3.34925	0.000810313	0.00536051	Mageb2
ENSMUSG00000105993	24.1444	-3.20841	0.958309	-3.34799	0.000814	0.00538315	Tex13d
ENSMUSG00000024339	188.74	-1.44044	0.430343	-3.3472	0.000816335	0.00539684	Tap2
ENSMUSG00000057454	10.226	-2.56427	0.766328	-3.34618	0.00081933	0.00541488	Lypd3
ENSMUSG00000034205	219.198	-1.24029	0.370779	-3.3451	0.000822518	0.00543418	Loxl2
ENSMUSG00000078915	310.492	-2.42505	0.724982	-3.34497	0.000822907	0.00543498	ENSMUSG00000078915
ENSMUSG00000039683	183.562	-1.20155	0.359427	-3.34295	0.000828927	0.00546372	Sdk1
ENSMUSG00000039179	25.8135	-1.80938	0.541263	-3.34288	0.000829139	0.00546372	Tekt5
ENSMUSG00000097393	110.452	1.12114	0.335483	3.34187	0.000832152	0.00548179	D030068K23Rik
ENSMUSG00000050700	103.795	-1.08993	0.326236	-3.34092	0.000835016	0.00549176	Emilin3
ENSMUSG00000025480	113.581	-1.54365	0.46264	-3.33662	0.000848037	0.00557019	Syce1
ENSMUSG00000026564	161.18	-3.42345	1.02749	-3.33187	0.000862654	0.00565159	Dusp27
ENSMUSG00000054013	31.7756	-1.3932	0.418216	-3.3313	0.000864402	0.00566122	Tmem179
ENSMUSG00000069581	20.6438	-1.76498	0.529858	-3.33103	0.000865244	0.00566491	Tspear
ENSMUSG00000040653	94.8983	-1.02665	0.30829	-3.33015	0.000867979	0.00567916	Ppp1r14c
ENSMUSG00000084842	11.6663	-2.76095	0.830057	-3.32622	0.000880331	0.00573349	ENSMUSG00000084842
ENSMUSG00000079845	83.4011	-1.67006	0.502101	-3.32614	0.000880563	0.00573349	Xlr4a
ENSMUSG00000035910	63.2256	-1.32988	0.399835	-3.32607	0.000880795	0.00573349	Dcdc2a
ENSMUSG00000041309	44.4769	-2.16378	0.651172	-3.3229	0.000890875	0.00578984	Nkx6-2
ENSMUSG00000037108	1200.98	1.03415	0.311486	3.32007	0.000899956	0.00583579	Zcwpw1
ENSMUSG00000079471	64.2728	-3.70161	1.11593	-3.31707	0.000909673	0.00588629	Mymx
ENSMUSG00000109608	19.2774	2.12668	0.64133	3.31605	0.000912998	0.00590529	ENSMUSG00000109608
ENSMUSG00000030737	12.2498	2.64471	0.7978	3.315	0.000916419	0.00592177	Slco2b1
ENSMUSG00000097651	19.7092	-2.34585	0.707763	-3.31446	0.00091821	0.00592782	4930461G14Rik
ENSMUSG00000092039	57.1219	-1.73582	0.523714	-3.31445	0.00091823	0.00592782	ENSMUSG00000092039
ENSMUSG00000050865	7.38191	-5.48545	1.65537	-3.31372	0.000920621	0.00594137	Olfr1494
ENSMUSG00000019916	708.61	-1.06867	0.322545	-3.31324	0.000922216	0.00594964	P4ha1
ENSMUSG00000031163	91.6737	-1.79192	0.540848	-3.31316	0.000922488	0.00594964	Glod5
ENSMUSG00000036856	93.0202	1.02948	0.310994	3.31031	0.00093194	0.00599728	Wnt4
ENSMUSG00000024486	104.96	-1.20827	0.365102	-3.30941	0.000934939	0.00601087	Hbegf
ENSMUSG00000035357	834.697	1.22255	0.369848	3.30556	0.000947882	0.00608062	Pdzrn3
ENSMUSG00000097990	38.83	1.32791	0.401928	3.30384	0.000953691	0.0061121	Gm19557
ENSMUSG00000050530	382.14	-1.05722	0.320323	-3.30047	0.000965231	0.00617633	Fam171a1
ENSMUSG00000022893	143.065	-1.50861	0.457247	-3.29934	0.000969136	0.00619903	Adamts1
ENSMUSG00000040724	11.6664	2.67947	0.813055	3.29555	0.000982278	0.00627356	Kcna2
ENSMUSG00000026589	27.9489	1.58211	0.480104	3.29534	0.000983037	0.00627643	Sec16b
ENSMUSG00000018672	21.7951	-1.8262	0.554494	-3.29346	0.000989629	0.00631455	Copz2
ENSMUSG00000026475	186.24	1.10368	0.335427	3.29037	0.00100055	0.00637823	Rgs16
ENSMUSG00000024420	282.083	1.18586	0.360605	3.28854	0.0010071	0.00641393	Zfp521
ENSMUSG00000039099	51.2558	1.08649	0.330547	3.28694	0.00101282	0.00644634	Wdr93
ENSMUSG00000078796	29.8763	-2.00186	0.60906	-3.2868	0.00101334	0.00644765	Zfp541
ENSMUSG00000064036	12.7608	2.25434	0.686262	3.28495	0.00102	0.00648189	Mro
ENSMUSG00000031906	113.293	1.33476	0.406339	3.28485	0.00102038	0.00648228	Smpd3
ENSMUSG00000025402	64.104	-1.37973	0.420111	-3.28419	0.00102275	0.00649212	Nab2
ENSMUSG00000058252	8.99774	-3.465	1.05527	-3.28351	0.00102523	0.00650494	Tcp11x2
ENSMUSG00000031224	9.96961	-2.92079	0.889832	-3.2824	0.00102927	0.00652776	Magee2
ENSMUSG00000023011	70.2708	1.36616	0.41643	3.28066	0.00103566	0.00656498	Faim2
ENSMUSG00000097545	78.4264	1.62048	0.494482	3.27712	0.00104871	0.00664153	Mir124a-1hg
ENSMUSG00000005089	32.6148	1.89874	0.579506	3.27648	0.0010511	0.00664591	Slc1a2
ENSMUSG00000030116	107.265	-1.69673	0.518262	-3.27389	0.00106078	0.00669916	Mfap5
ENSMUSG00000112099	52.8161	-1.07394	0.328075	-3.27346	0.00106239	0.00670723	ENSMUSG00000112099
ENSMUSG00000043913	32.9398	-1.82424	0.557599	-3.27159	0.00106944	0.00674754	Ccdc60
ENSMUSG00000025597	9.0021	-3.21667	0.983779	-3.26971	0.00107658	0.00678842	Klhl4
ENSMUSG00000033880	557.674	-3.27332	1.00178	-3.26752	0.00108495	0.00682637	Lgals3bp
ENSMUSG00000018924	84.0233	-1.03838	0.318302	-3.26226	0.00110527	0.00693487	Alox15
ENSMUSG00000109392	22.6413	1.7411	0.533816	3.26162	0.00110778	0.0069485	Gm5737
ENSMUSG00000065642	26.11	-1.48247	0.454574	-3.26123	0.0011093	0.00695585	Snora69
ENSMUSG00000025726	685.842	-2.09792	0.643334	-3.26101	0.00111017	0.00695917	Slc28a1
ENSMUSG00000097887	12.7315	-2.35074	0.72174	-3.25705	0.00112578	0.00704834	ENSMUSG00000097887
ENSMUSG00000004267	865.304	1.18076	0.362557	3.25675	0.00112696	0.00705355	Eno2
ENSMUSG00000032528	91.4886	1.21147	0.372072	3.25601	0.0011299	0.0070676	Vipr1
ENSMUSG00000094626	48.543	1.33206	0.40934	3.25416	0.00113727	0.00710931	Tmem121b
ENSMUSG00000027016	46.7341	1.17062	0.359953	3.25214	0.00114538	0.00715132	Zfp385b
ENSMUSG00000082352	46.0432	-2.49454	0.767047	-3.25214	0.00114539	0.00715132	ENSMUSG00000082352
ENSMUSG00000039321	12.5824	-2.77457	0.853255	-3.25175	0.00114698	0.00715681	Uts2r
ENSMUSG00000048402	1618.12	-1.17065	0.36047	-3.24756	0.00116398	0.00725398	Gli2
ENSMUSG00000047547	582.827	-2.15751	0.664421	-3.2472	0.00116546	0.00726045	Cltb
ENSMUSG00000030108	92.8912	-1.10829	0.341319	-3.24709	0.0011659	0.00726045	Slc6a13
ENSMUSG00000001663	69.7829	-1.27014	0.391167	-3.24705	0.00116609	0.00726045	Gstt1
ENSMUSG00000034645	298.039	-2.59765	0.800059	-3.24682	0.00116701	0.00726395	Zyg11a
ENSMUSG00000044364	16.898	-1.99644	0.615025	-3.24611	0.00116995	0.00727557	Tmem74b
ENSMUSG00000028940	21.3696	-2.11092	0.650613	-3.2445	0.00117655	0.00731218	Hes2
ENSMUSG00000063011	14.7744	-4.0292	1.24222	-3.24354	0.00118055	0.00733479	Msln
ENSMUSG00000024885	39.9363	-1.92605	0.594462	-3.23999	0.00119535	0.00741089	Aldh3b1
ENSMUSG00000071550	69.8657	1.23996	0.382873	3.23857	0.0012013	0.00744095	Cfap44
ENSMUSG00000020890	36.1253	1.39815	0.431775	3.23815	0.00120309	0.00744977	Gucy2e
ENSMUSG00000085794	18.0585	-1.95029	0.602365	-3.23772	0.0012049	0.00745671	Vax2os
ENSMUSG00000083554	84.3237	1.10248	0.340564	3.23721	0.00120705	0.0074629	ENSMUSG00000083554
ENSMUSG00000030785	24.1576	1.77137	0.547366	3.23618	0.00121143	0.00748771	Cox6a2
ENSMUSG00000090470	187.84	-1.05079	0.325118	-3.23204	0.00122909	0.00758767	Prr23a3
ENSMUSG00000009292	32.5945	1.40557	0.435332	3.22873	0.0012434	0.00766436	Trpm2
ENSMUSG00000034226	39.9489	-1.95959	0.607424	-3.22606	0.00125507	0.00772224	Rhov
ENSMUSG00000026463	190.728	-1.15919	0.359398	-3.22537	0.0012581	0.00773621	Atp2b4
ENSMUSG00000023000	29.329	1.64058	0.508712	3.22497	0.00125984	0.00774459	Dhh
ENSMUSG00000097172	25.4645	-2.2546	0.699392	-3.22366	0.00126563	0.00777781	4930444M15Rik
ENSMUSG00000026904	22.8649	-2.00625	0.622598	-3.22239	0.00127127	0.00780778	Slc4a10
ENSMUSG00000034947	77.1606	-1.65883	0.515014	-3.22093	0.00127773	0.00783797	Tmem106a
ENSMUSG00000106028	66.2789	1.12866	0.350439	3.22072	0.0012787	0.00784152	ENSMUSG00000106028
ENSMUSG00000054453	9.77765	-3.04198	0.944713	-3.22001	0.00128187	0.00785385	Sytl5
ENSMUSG00000080051	9.69901	-3.92891	1.22041	-3.21933	0.00128491	0.00786948	ENSMUSG00000080051
ENSMUSG00000017167	42.037	1.48184	0.460326	3.21912	0.00128586	0.00787118	Cntnap1
ENSMUSG00000032269	59.7791	-1.04578	0.324964	-3.21814	0.00129026	0.00789337	Htr3a
ENSMUSG00000050821	135.016	1.07736	0.334953	3.21644	0.00129792	0.00793071	Fam131a
ENSMUSG00000029338	95.8064	1.58122	0.49171	3.21576	0.00130099	0.00794466	Antxr2
ENSMUSG00000078182	28.6433	-2.82551	0.879004	-3.21445	0.00130696	0.00797158	ENSMUSG00000078182
ENSMUSG00000029205	41.5124	-2.02235	0.629569	-3.21228	0.00131686	0.00802473	Chrna9
ENSMUSG00000015085	19.8124	-1.86964	0.582241	-3.21112	0.00132221	0.00805248	Entpd2
ENSMUSG00000024578	11.2838	-2.88682	0.899993	-3.20761	0.00133844	0.00813186	Il17b
ENSMUSG00000109555	6.85615	-5.38433	1.67935	-3.20621	0.00134497	0.00816666	ENSMUSG00000109555
ENSMUSG00000071229	22.5576	-2.81147	0.877128	-3.20532	0.00134915	0.00818466	Timm8a2
ENSMUSG00000059493	315.146	-1.03259	0.322658	-3.20026	0.00137305	0.00831381	Nhs
ENSMUSG00000052504	17.0307	2.1296	0.665454	3.20022	0.00137321	0.00831381	Epha3
ENSMUSG00000023022	3721.17	-1.00993	0.315631	-3.1997	0.00137569	0.00832333	Lima1
ENSMUSG00000038011	113.588	-1.4707	0.459776	-3.19873	0.00138033	0.00834396	Dnah10
ENSMUSG00000046463	46.6533	1.11105	0.347388	3.19829	0.00138245	0.0083493	ENSMUSG00000046463
ENSMUSG00000026414	17.1641	-2.4766	0.775007	-3.19558	0.00139549	0.00841306	Tnnt2
ENSMUSG00000110697	28.0155	2.04565	0.640318	3.19473	0.0013996	0.00843287	ENSMUSG00000110697
ENSMUSG00000038580	20.7922	1.76762	0.553332	3.1945	0.00140074	0.00843472	Sct
ENSMUSG00000079491	20.1386	-1.97875	0.619445	-3.19439	0.00140127	0.00843542	H2-T10
ENSMUSG00000011463	7.2372	4.24701	1.32981	3.19369	0.00140469	0.0084535	Cpb1
ENSMUSG00000057068	15.5157	2.3032	0.721241	3.19338	0.00140618	0.00845746	Fam47e
ENSMUSG00000080885	142.911	-1.15142	0.360935	-3.1901	0.00142223	0.00853381	ENSMUSG00000080885
ENSMUSG00000022868	17.9565	-2.7095	0.849751	-3.18858	0.00142971	0.0085733	Ahsg
ENSMUSG00000067578	19.0223	-1.87815	0.589109	-3.18812	0.00143201	0.00857982	Cbln4
ENSMUSG00000081926	113.25	-1.09269	0.343081	-3.18494	0.00144783	0.00865164	ENSMUSG00000081926
ENSMUSG00000038213	184.55	-1.06185	0.333407	-3.18483	0.00144837	0.00865233	Tapbpl
ENSMUSG00000031786	26.9646	1.52022	0.477559	3.18331	0.00145601	0.00869287	Drc7
ENSMUSG00000030790	44.476	-1.9221	0.604102	-3.18175	0.0014639	0.00872974	Adm
ENSMUSG00000084345	38.2288	-1.26148	0.396625	-3.18053	0.00147005	0.00875611	ENSMUSG00000084345
ENSMUSG00000055560	465.6	-1.08829	0.34241	-3.17833	0.00148124	0.00881502	Zfp459
ENSMUSG00000032561	30.2988	-1.90483	0.599384	-3.17797	0.00148309	0.00882344	Acpp
ENSMUSG00000020872	50.4589	-1.56777	0.494286	-3.17179	0.00151504	0.00898201	Tac4
ENSMUSG00000028544	18.2798	2.29947	0.725442	3.16975	0.00152571	0.00903735	Slc5a9
ENSMUSG00000090110	56.7191	-1.3077	0.412662	-3.16894	0.00152997	0.00905728	Cmc4
ENSMUSG00000024140	593.154	-2.62231	0.827538	-3.16881	0.00153065	0.00905871	Epas1
ENSMUSG00000020963	30.3062	1.80294	0.56904	3.16839	0.00153285	0.00906641	Tshr
ENSMUSG00000033316	306.339	1.2378	0.39079	3.16743	0.00153795	0.00908865	Galnt9
ENSMUSG00000046774	44.1928	-1.9215	0.606673	-3.16726	0.0015388	0.00909105	8030474K03Rik
ENSMUSG00000086202	17.065	-3.09389	0.977182	-3.16613	0.00154481	0.0091239	1700019E08Rik
ENSMUSG00000015365	135.852	-1.21012	0.382526	-3.16351	0.00155878	0.00918769	Mov10l1
ENSMUSG00000050468	12.7322	2.62606	0.830225	3.16307	0.00156116	0.00919639	Astl
ENSMUSG00000022993	9.77698	-3.32954	1.05267	-3.16294	0.00156183	0.00919772	4930415O20Rik
ENSMUSG00000086539	5.64545	4.77876	1.51175	3.16108	0.00157184	0.00924862	ENSMUSG00000086539
ENSMUSG00000078952	1041.67	-3.10371	0.982614	-3.15862	0.00158518	0.00931362	Lncenc1
ENSMUSG00000028525	353.311	-1.05913	0.335354	-3.15823	0.00158729	0.00932061	Pde4b
[truncated: 487 more rows]
