# Supplementary material for: Chd8 regulates X chromosome inactivation in mouse through fine-tuning control of Xist expression
Source: Commun Biol. 2021 Apr 15;4:485. doi: 10.1038/s42003-021-01945-1 (PMC8050208; doi:10.1038/s42003-021-01945-1)
Supplement: Supplementary file 7 — Supplementary Data 4 [file 42003_2021_1945_MOESM7_ESM.xlsx]

## Sheet: Chd8 MS
Supplementary Data 4: Chd8 IP mass-spectrometry analysis. Ranked peptides from the used antibodies (see Materials and Methods for details)
	gene_name	pearson.Bethyl	pearson.aHA	pearson.Novus	pearson.total
399	P0593_CHD8	1	1	1	1
676	WDR5	0.968717	0.980601	0.977788	0.960729
503	RPL18A	0.950857	0.936242	0.93899	0.933607
668	USP7	0.979728	0.977764	0.974869	0.931969
548	RPS25	0.972966	0.965629	0.989246	0.931183
509	RPL23A	0.917793	0.957702	0.96381	0.926492
312	KPNA3	0.978456	0.911833	0.969904	0.906676
527	RPL6	0.883236	0.93863	0.934139	0.895803
507	RPL22L1	0.954695	0.939064	0.9884	0.895518
112	DDX21	0.914107	0.86565	0.885429	0.893419
553	RPS3A|RPS3A1	0.95379	0.916587	0.966723	0.888333
550	RPS27A	0.948343	0.928592	0.995339	0.880932
505	RPL21	0.892893	0.79449	0.847111	0.8683
525	RPL4	0.886571	0.802551	0.845556	0.864965
500	RPL14	0.876522	0.94563	0.954533	0.862809
504	RPL19	0.932324	0.955971	0.911778	0.862215
329	LSG1	0.967451	0.885953	0.992494	0.855234
386	NPM1	0.941258	0.93646	0.983193	0.85338
528	RPL7	0.834492	0.851907	0.877961	0.853217
26	AP2B1	0.911877	0.882974	0.867064	0.833722
517	RPL31	0.948009	0.871813	0.93491	0.832487
155	EIF4B	0.829365	0.856569	0.818032	0.828909
549	RPS26	0.949859	0.850233	0.842769	0.817283
382	NOP2	0.806939	0.927832	0.899127	0.816398
531	RPL8	0.764254	0.85903	0.868996	0.812904
520	RPL35	0.967762	0.860151	0.978117	0.812072
379	NOB1	0.97604	0.970269	0.835314	0.805823
518	RPL32	0.965351	0.878585	0.856881	0.805737
524	RPL37	0.937641	0.9426	0.677385	0.802218
568	SERBP1	0.918927	0.867203	0.795949	0.80186
375	NCL	0.78352	0.884937	0.955984	0.800492
173	FBL	0.898402	0.667834	0.871332	0.795792
237	HNRNPR	0.955135	0.921633	0.945912	0.79538
499	RPL13A	0.864175	0.753439	0.852908	0.787136
201	GM10709|RPL29	0.93985	0.928987	0.92824	0.786095
613	SYNCRIP	0.957629	0.936145	0.923872	0.773462
502	RPL18	0.805924	0.718238	0.814653	0.771218
372	NAP1L1	0.836452	0.747313	0.966776	0.771035
304	KIF22	0.932354	0.826025	0.851867	0.766256
512	RPL27	0.797587	0.837705	0.941198	0.75356
692	ZFP600|GM13242|REX2	0.846857	0.802454	0.873804	0.743666
337	MAGOHB|MAGOH	0.909502	0.903562	0.419596	0.740883
683	YBX1	0.920181	0.923961	0.825066	0.736694
96	CRNKL1	0.905914	0.824652	0.703221	0.736328
417	PDHB	0.745706	0.741939	0.575116	0.719546
519	RPL34	0.850398	0.941761	0.931615	0.717673
214	GTPBP4	0.927711	0.85059	0.388223	0.710784
222	HIST1H1E	0.573287	0.833775	0.827937	0.705843
198	GM10036|RPL11	0.967795	0.79023	0.863816	0.696617
