# Supplementary material for: Chd8 regulates X chromosome inactivation in mouse through fine-tuning control of Xist expression
Source: Commun Biol. 2021 Apr 15;4:485. doi: 10.1038/s42003-021-01945-1 (PMC8050208; doi:10.1038/s42003-021-01945-1)
Supplement: Supplementary file 8 — Supplementary Data 5 [file 42003_2021_1945_MOESM8_ESM.xlsx]

## Sheet: primers used sequences
Supplementary Data 5: Complete list of all primers used in this manuscript
qRT-PCR primers	Sequence (5' - 3')
XisF1	TAAGGACTACTTAACGGGCT
XisR1	TACTCAGACATTCCCTGGCA
TsixFAC	CACGTGTACCCGTGCGTCCA
TsixR	AGGACAGAGTGAAAATCCGGA
SOX2F	CATGTGAGGGCTGGACTGCG
SOX2R	GCTGTCGTTTCGCTGCGG
GAPDHR	TTCACACCCATCACAAACAT
GAPDHF	TGTCGTGGAGTCTACTGGTG
NestinAcr	GGATAGGGAGCCTCAGACATAGG
NestinAcf	CTCCTGTGACAGCCTTTCTGAAG
Rex1RQrt	TTTGGTCAGTGGTATTTGGGGAGA
Rex1FQrt	GAGCTGAACTCCTAGCCGCCTAGATT
Gpc4Ex2Ex3qRTR	GTTCACATTTCCCGCCACAT
Gpc4Ex2Ex3qRTF	AGCGAACAGTGCAACCATTT
Chd8Ex9Ex10qRTR	ACCCTTCTCAGTTCTGGGTG
Chd8Ex9Ex10qRTF	CTGGACGAGTCTCACAGTGT
Rps6Ka3Ex2Ex3F	TGGACAGCAAATTATGGATGAAC
Rps6Ka3Ex2Ex3R	TCCAAATGATCCCTGCCCTA
mYY1-F	CCAGAATGAAGCCAAGAAAAATTAA
mYY1-R	TGAACATCTTTGTGCAGCCTTT
ChIP-qPCR primers
XistChd8peakR6	GATACCTGTGTGTCCTCCCC
XistChd8peakF6	CCGATGGGCTAAGGAGAAGA
XistChd8peakR5	GCGCTTGGTGGATGGAAATA
XistChd8peakF5	GCGTAACTGGCTCGAGAATAG
XistChd8peakR4	CGCCTTGATTTGTGGTAGCA
XistChd8peakF4	TCCATATGCACACACACCCT
XistChd8peakR3	CGCTTGGTACTTCACGTGTG
XistChd8peakF3	GCGGATGAGTCAAATGTCCT
XistChd8peakR2	AGTGGTGACTTTGGCCAGAG
XistChd8peakF2	GCAAAGCACACTATCAGACGT
XistChd8peakR1	TCAGGCTTTGCTTTTGTTGC
XistChd8peakF1	AGGCAAGAACACACAGAAAGT
