# Supplementary material for: Chd8 regulates X chromosome inactivation in mouse through fine-tuning control of Xist expression
Source: Commun Biol. 2021 Apr 15;4:485. doi: 10.1038/s42003-021-01945-1 (PMC8050208; doi:10.1038/s42003-021-01945-1)
Supplement: Supplementary file 9 — Supplementary Data 6 [file 42003_2021_1945_MOESM9_ESM.xlsx]

## Sheet: Fig. 2
Supplementary Data 6: Raw data underlying the shown graphs and unprocessed blots
Fig. 2a
Condition	Value	Xist
WT	1
WT	1
WT	1
WT	1
Chd8 KD	0.657865
Chd8 KD	0.665358
Chd8 KD	0.494656
Chd8 KD	0.681211
Chd8 KD	0.852759
Chd8 KD	0.470926
Fig. 2b
Condition	Value	Chd8
CTRL	1
CTRL	1
CTRL	1
CTRL	1
Chd8 KD	0.478225
Chd8 KD	0.56478
Chd8 KD	0.391122
Chd8 KD	0.438793
Chd8 KD	0.924438
Chd8 KD	0.192201
Condition	Value	Tsix
CTRL	1
CTRL	1
CTRL	1
CTRL	1
Chd8 KD	0.556622
Chd8 KD	0.916696
Chd8 KD	1.09695
Chd8 KD	0.87252
Fig. 2c
Condition	Value	Nestin
CTRL	5.37485
CTRL	21.3788
CTRL	2.79769
CTRL	13.8897
Chd8 KD	4.64249
Chd8 KD	7.07024
Chd8 KD	17.2428
Chd8 KD	14.7118
Condition	Value	sox2
CTRL	0.192783
CTRL	0.275154
Chd8 KD	0.145276
Chd8 KD	0.0803108
Chd8 KD	0.192783
Chd8 KD	0.275154
Condition	Value	Rex1
CTRL	0.0155114
CTRL	0.0596273
Chd8 KD	0.0156694
Chd8 KD	0.0223453
Chd8 KD	0.0978941
Chd8 KD	0.0596273
Condition	Value	Rps6ka3
CTRL	0.330668
CTRL	0.581701
Chd8 KD	0.34925
Chd8 KD	0.425979
Chd8 KD	1.63552
Chd8 KD	0.581701
Condition	Value	Gpc4
CTRL	0.610069
CTRL	0.227988
Chd8 KD	0.610959
Chd8 KD	0.834878
Chd8 KD	0.318623
Chd8 KD	0.318623

## Sheet: Fig. 3
Fig. 3c							Fig. 3b	Unprocessed Western Blots
Condition	Value	Xist	CTRL norm data
CTRL	30.5772		CRTL	Chd8 KD
CTRL	145.055		1	10.6997
CTRL	95.8176		1	5.69099
Chd8 KD	327.168		1	8.82708
Chd8 KD	825.508
Chd8 KD	845.79
UND	1
UND	1
UND	1
Condition	Value	Tsix
CTRL	0.578492		1	0.0150286
CTRL	0.00917721		1	0.639123
CTRL	0.0983321		1	0.11004
Chd8 KO	0.00869393
Chd8 KO	0.00586537
Chd8 KO	0.0108204
UND	1
UND	1
UND	1
Condition	Value	Nestin
CTRL	1.43382
CTRL	7.7086
CTRL	4.06809
Chd8 KO	9.32613
Chd8 KO	0.00673678
Chd8 KO	6.07381
UND	1
UND	1
UND	1
Condition	Value	Nanog
CTRL	0.0677436
CTRL	0.211354
CTRL	0.0421155
Chd8 KO	0.0353549
Chd8 KO	0.00586696
Chd8 KO	0.463155
UND	1
UND	1
UND	1
Fig. 3e
Norm H3K27me3 %
CTRL	1
CTRL	1
CTRL	1
Chd8 KO	2.80355
Chd8 KO	1.7854
Chd8 KO	2.38164
Fig. 3d
Condition	Value	Xist Und
CTRL	1
CTRL	1
CTRL	1
Chd8 KO	0.180494
Chd8 KO	0.268196
Chd8 KO	0.0971035

## Sheet: Fig. 5
Fig 5c				Fig. 5b	Unprocessed Western Blots
Norm H3K27me3 % domains
CTRL	1
CTRL	1
CTRL	1
Chd8 KO	2.80355
Chd8 KO	1.7854
Chd8 KO	2.38164
Chd8 KO + FL	1.51058
Chd8 KO + FL	1.11277
Fig 5e
Condition	Value	Xist
CTRL	1
CTRL	1
CTRL	1
YY1 KD in Chd8 KO	0.890878
YY1 KD in Chd8 KO	0.36934
YY1 KD in Chd8 KO	0.972264
Condition	Value	YY1
CTRL	1
CTRL	1
CTRL	1
YY1 KD in Chd8 KO	0.765052
YY1 KD in Chd8 KO	0.899016
YY1 KD in Chd8 KO	0.687882
Norm H3K27me3 % domains
CTRL	1
CTRL	1
CTRL	1
YY1 KD in Chd8 KO	0.605824
YY1 KD in Chd8 KO	0.656725
YY1 KD in Chd8 KO	0.650881
Fig. 5d
	PEAK1	PEAK2	PEAK3	PEAK4	PEAK5	PEAK6
IgG Fa2LS4 DIF 1	1.50792	1.74003	0.522099	2.23442	1.2261	1.48057
IgG Fa2LS4 DIF 2	1.04476	0.905087	0.689849	0.906545	0.674345	1.13277
IgG C4.1 DIF 1	1.21135	0.938583	0.702916	0.655623	0.790602	0.714249
IgG C4.1 DIF 2	0.953887	1.02204	0.893045	0.558283	0.456628	0.934319
YY1 Fa2LS4 DIF 1	2.8905	5.66338	5.18872	4.92006	5.74674	5.59342
YY1 Fa2LS4 DIF 2	3.40524	2.73408	4.87034	2.00762	3.06613	2.08104
YY1 C4.1 DIF 1	3.36585	6.58144	6.21569	10.9371	5.95462	4.85219
YY1 C4.1 DIF 2	9.59712	9.93132	19.0239	7.4088	10.3686	9.95237

## Sheet: Fig. S1
Fig. S1a
% H3K27me3 domains
UND	0
UND	0
UND	0
3d DIFF	0.440476
3d DIFF	0.50947
3d DIFF	0.563545
Fig. S1b
Condition	Value
UND	1	Xist
UND	1
UND	1
3d DIF	44.7192
3d DIF	26.7457
3d DIF	12.2764
Condition	Value
UND	1	Nestin
UND	1
UND	1
3d DIF	3.26922
3d DIF	4.2173
3d DIF	1.7
Condition	Value
UND	1	Rex1
UND	1
UND	1
3d DIF	0.0687961
3d DIF	0.0214689
3d DIF	0.0420833
Condition	Value
UND	1	Tsix
UND	1
UND	1
3d DIF	0.0152596
3d DIF	0.133933
3d DIF	0.118673

## Sheet: Fig. S4
Fig. S4a					Fig. S4b	Unprocessed Western Blots
Chd8	Exp1	Exp2	Exp3
UND	1	1	1
1d DIF	3.49822	2.53339	16.1146
2d DIF	2.64159	1.40174	7.5098
3d DIF	1.65355	1.34337	5.15175
Xist	Exp1	Exp2	Exp3
UND	1	1	1
1d DIF	16.6954	5.26668	3.74122
2d DIF	19.627	18.7021	7.16002
3d DIF	40.019	28.1874	24.8332

## Sheet: Fig. S5
Fig. S5b
Norm H3K27me3 % domains
CTRL	1
CTRL	1
Chd8 KD	0.434046
Chd8 KD	0.697887

## Sheet: Fig. S7
Fig. S7a					Fig. S7b	Unprocessed Western Blots
Norm. H3K27me3 domains %
CTRL	1
CTRL	1
CTRL	1
Chd8 KD.1	0.677439
Chd8 KD.1	0.737824
Chd8 KD.1	0.58322
Chd8 KD.2	2.188
Chd8 KD.2	0.760967
Chd8 KD.2	1.56892
Fig. S7b
CTRL	Chd8 KD.1	Xist
1	0.36994
1	0.564814
1	0.390075
1	1.0492
CTRL	Chd8 KD.2	Xist
1	1.1804
1	1.38833
1	1.3416
1	1.44787
CTRL	Chd8 KD.1	Nestin
1	0.690175
1	0.586854
1	0.635286
1	1.29101
CTRL	Chd8 KD.2	Nestin
1	1.01997
1	1.22491
1	1.56775
1	2.69197
CTRL	Chd8 KD.1	Rex1
1	8.46545
1	9.5142
1	1.77977
1	3.89511
CTRL	Chd8 KD.2	Rex1
1	8.42283
1	8.86009
1	1.33805
1	1.59987
CTRL	Chd8 KD.1	Tsix
1	0.141716
1	0.181099
1	1.5667
1	0.616871
CTRL	Chd8 KD.2	Tsix
1	0.200077
1	0.203608
1	0.639109
1	0.181314

## Sheet: S10
Fig. S10f				Fig. S10b and S10e	Unprocessed Western Blots and Southern Blot
UND	DIF	Xist
1	15.433
1	15.7231
1	15.0439
UND	DIF	Nestin
1	6.22552
1	6.47908
1	2.91826
UND	DIF	Rex1
1	0.0812881
1	0.0240898
1	0.0493831
UND	DIF	Tsix
1	0.846008
1	0.586037
1	0.778068
1	0.577095
Fig. S10g
UND	3d DIF
% H3K27me3 domains
0	0.4
0	0.661538
0	0.673759
0	0.617391

## Sheet: S11
Fig. S10c
Tsix
C4.1 DIF1 Scrambled	1
C4.1 DIF2 Scrambled	1
C4.1 DIF3 Scrambled	1
C4.1 DIF1 YY1 sRNA	0.838851
C4.1 DIF2 YY1 sRNA	0.76234
C4.1 DIF3 YY1 sRNA	0.569649
Sox2
C4.1 DIF1 Scrambled	1
C4.1 DIF2 Scrambled	1
C4.1 DIF3 Scrambled	1
C4.1 DIF1 YY1 sRNA	1.10858
C4.1 DIF2 YY1 sRNA	0.794313
C4.1 DIF3 YY1 sRNA	0.904556
Nestin
C4.1 DIF1 Scrambled	1
C4.1 DIF2 Scrambled	1
C4.1 DIF3 Scrambled	1
C4.1 DIF1 YY1 sRNA	1.04279
C4.1 DIF2 YY1 sRNA	0.648608
C4.1 DIF3 YY1 sRNA	1.35996
Fig. S10b
	PEAK1	PEAK2	PEAK3	PEAK4	PEAK5	PEAK6
IgG Fa2LS4 DIF 1	0.0998254	0.0973317	0.0771905	0.0583909	0.0777948	0.126388
WDR5 Fa2LS4 DIF 1	0.0862033	0.087132	0.0765818	0.0626236	0.0759719	0.0908246
IgG C4.1 DIF 2	0.623715	0.497137	0.450093	0.49176	0.480925	0.529177
WDR5 C4.1 DIF 2	0.629087	0.536305	0.511924	0.515991	0.536864	0.586123
